# Supplementary material for: Genetic background and mistranslation frequency determine the impact of mistranslating tRNASerUGG
Source: G3 (Bethesda). 2022 May 19;12(7):jkac125. doi: 10.1093/g3journal/jkac125 (PMC9258585; doi:10.1093/g3journal/jkac125)
Supplement: jkac125_Table_S1 [file jkac125_table_s1.xlsx]

## Sheet: Sheet1
Raw SGA Results and Validation Data for tRNA-Ser-UGG, G26A (Pro -> Ser)
Berg et al. 2022
SGA Screen Data												Validation Data
Query Name	Array ORF	Array Name	Array annotation	Normalized colony size (EXPERIMENT)	Normalized colony std. dev. (EXPERIMENT)	Normalized colony size (CONTROL)	Normalized colony std. dev. (CONTROL)	Score	Score stdev	p-Value	Additional information	Ratio of mistranslating tRNA/WT tRNA in control strain	Ratio of mistranslating tRNA/WT tRNA in temperature sensitive strain
tRNA-Ser(UGG,G26A)	YLR117C	CLF1	clf1-1	0.59462	0.226	0.91033	0.046	-0.31613	0.226	0.01335		0.88	0.0506716
tRNA-Ser(UGG,G26A)	YMR240C	CUS1	cus1-3	0.78697	0.177	1.15718	0.089	-0.37292	0.177	0.00301		0.88	0.0555367
tRNA-Ser(UGG,G26A)	YJL194W	CDC6	cdc6-1	0.57258	0.079	0.80506	0.006	-0.2316	0.079	0.00071		0.88	0.0680386
tRNA-Ser(UGG,G26A)	YER125W	RSP5	rsp5-1	0.47338	0.074	0.75717	0.028	-0.28166	0.074	0.00103		0.88	0.0683872
tRNA-Ser(UGG,G26A)	YFL039C	ACT1	act1-129	0.76858	0.072	0.96059	0.118	-0.21494	0.071	0.00022		0.88	0.0871996
tRNA-Ser(UGG,G26A)	YMR117C	SPC24	spc24-9	0.83182	0.017	1.22132	0.068	-0.37028	0.017	0.00014	status=JK	0.88	0.105368
tRNA-Ser(UGG,G26A)	YPL217C	BMS1	bms1-1	0.19559	0.021	0.44902	0.081	-0.24024	0.021	0.00036		0.88	0.133922
tRNA-Ser(UGG,G26A)	YBR202W	MCM7	cdc47-ts	0.4197	0.065	0.77246	0.016	-0.35654	0.065	0.00099		0.88	0.139316
tRNA-Ser(UGG,G26A)	YDL108W	KIN28	kin28-ts	0.48485	0.144	0.80205	0.181	-0.33457	0.144	0.00668		0.88	0.142764
tRNA-Ser(UGG,G26A)	YFL039C	ACT1	act1-155	0.65046	0.088	0.88455	0.014	-0.23699	0.088	0.00067		0.88	0.164427
tRNA-Ser(UGG,G26A)	YBR198C	TAF5	taf5-3	0.37269	0.064	0.86729	0.022	-0.48429	0.064	0.00135		0.88	0.165795
tRNA-Ser(UGG,G26A)	YPL094C	SEC62	sec62-ts	0.49946	0.135	0.84252	0.031	-0.3414	0.135	0.00512		0.88	0.168379
tRNA-Ser(UGG,G26A)	YFL039C	ACT1	act1-108	0.72943	0.138	1.01562	0.075	-0.27553	0.138	0.00182		0.88	0.173878
tRNA-Ser(UGG,G26A)	YOR259C	RPT4	rpt4-150	0.80334	0.051	1.13152	0.04	-0.3224	0.051	7e-05		0.88	0.17912
tRNA-Ser(UGG,G26A)	YFL039C	ACT1	act1-3	0.52416	0.041	0.97126	0.053	-0.44868	0.041	0.00201	status=JK	0.88	0.187607
tRNA-Ser(UGG,G26A)	YBR198C	TAF5	taf5-15	0.3907	0.014	0.85951	0.029	-0.47994	0.014	0.00046	status=JK	0.88	0.188087
tRNA-Ser(UGG,G26A)	YGR006W	PRP18	prp18-1202	0.24752	0.01	0.47385	0.102	-0.2332	0.01	0.00059	status=JK	0.88	0.211629
tRNA-Ser(UGG,G26A)	YFR050C	PRE4	pre4-5001	0.34079	0.063	0.88242	0.019	-0.54542	0.063	0.01135	status=JK	0.88	0.214148
tRNA-Ser(UGG,G26A)	YNR043W	MVD1	mvd1-1296	0.24246	0.038	0.83343	0.02	-0.59043	0.038	0.00798	status=JK	0.88	0.214547
tRNA-Ser(UGG,G26A)	YFL039C	ACT1	act1-136	0.63101	0.135	1.02795	0.019	-0.39306	0.135	0.00257		0.88	0.216433
tRNA-Ser(UGG,G26A)	YFL045C	SEC53	sec53-6	0.43719	0.06	0.83488	0.033	-0.40346	0.059	0.00068		0.88	0.230732
tRNA-Ser(UGG,G26A)	YPL169C	MEX67	mex67-ts5	0.68205	0.031	0.97112	0.003	-0.29039	0.031	3e-05		0.88	0.232273
tRNA-Ser(UGG,G26A)	YJR065C	ARP3	arp3-d11a	0.36647	0.017	0.70245	0.126	-0.37507	0.017	3e-05		0.88	0.232406
tRNA-Ser(UGG,G26A)	YOR181W	LAS17	las17-1	0.32231	0.081	0.64796	0.027	-0.32307	0.081	0.00416		0.88	0.264981
tRNA-Ser(UGG,G26A)	YGR103W	NOP7	nop7-1	0.79388	0.022	0.99954	0.012	-0.20766	0.022	1e-05		0.88	0.277266
tRNA-Ser(UGG,G26A)	YGL073W	HSF1	hsf1-848	0.8427	0.094	1.11973	0.02	-0.2827	0.094	0.00038		0.88	0.277676
tRNA-Ser(UGG,G26A)	YBR193C	MED8	med8-39	0.77175	0.094	1.00187	0.002	-0.23175	0.094	0.0005		0.88	0.284315
tRNA-Ser(UGG,G26A)	YOR151C	RPB2	rpb2-6	0.28808	0.092	0.56647	0.036	-0.2794	0.092	0.00812		0.88	0.290828
tRNA-Ser(UGG,G26A)	YJL081C	ARP4	arp4-g161d	0.54394	0.112	0.73614	0.019	-0.20204	0.112	0.00233		0.88	0.29502
tRNA-Ser(UGG,G26A)	YBR257W	POP4	pop4-5001	0.28066	0.019	0.70831	0.021	-0.43623	0.019	0.00149	status=JK	0.88	0.312007
tRNA-Ser(UGG,G26A)	YGR098C	ESP1	esp1-1	0.7155	0.03	1.18734	0.004	-0.46957	0.03	2e-05		0.88	0.31382
tRNA-Ser(UGG,G26A)	YPR108W	RPN7	rpn7-3	0.23022	0.055	0.50638	0.358	-0.37746	0.055	0.0186	status=JK	0.88	0.31537
tRNA-Ser(UGG,G26A)	YML023C	NSE5	nse5-ts1	0.32363	0.059	0.7519	0.012	-0.42447	0.058	0.00158		0.88	0.316646
tRNA-Ser(UGG,G26A)	YDR182W	CDC1	cdc1-4	0.13474	0.012	0.38476	0.092	-0.23116	0.012	0.0002		0.88	0.320227
tRNA-Ser(UGG,G26A)	YER094C	PUP3	pup3-5001	0.69538	0.179	0.89794	0.034	-0.2194	0.179	0.00445		0.88	0.33962
tRNA-Ser(UGG,G26A)	YOR204W	DED1	ded1-95	0.80394	0.051	1.01114	0.052	-0.21656	0.051	7e-05		0.88	0.359202
tRNA-Ser(UGG,G26A)	YIR011C	STS1	sts1-5001	0.57214	0.15	0.75048	0.201	-0.22313	0.15	0.00468		0.88	0.362856
tRNA-Ser(UGG,G26A)	YOR181W	LAS17	las17-14	0.80742	0.051	1.03545	0.015	-0.23704	0.051	7e-05		0.88	0.367474
tRNA-Ser(UGG,G26A)	YFR028C	CDC14	cdc14-2	0.62732	0.129	0.84521	0.036	-0.21031	0.129	0.0023		0.88	0.373565
tRNA-Ser(UGG,G26A)	YJR076C	CDC11	cdc11-4	0.39548	0.157	1.06186	0.023	-0.67208	0.157	0.01515		0.88	0.383563
tRNA-Ser(UGG,G26A)	YFL039C	ACT1	act1-4	0.46706	0.138	1.01827	0.078	-0.53988	0.138	0.00664		0.88	0.394063
tRNA-Ser(UGG,G26A)	YGL055W	OLE1	ole1-m2	0.26083	0.105	0.60375	0.166	-0.3736	0.105	0.01572		0.88	0.40524
tRNA-Ser(UGG,G26A)	YOL139C	CDC33	cdc33-e72g	0.45883	0.051	0.82801	0.028	-0.37241	0.051	0.00038		0.88	0.424243
tRNA-Ser(UGG,G26A)	YDL097C	RPN6	rpn6-5001	0.3029	0.01	0.87541	0.03	-0.57323	0.01	0.00039	status=JK	0.88	0.446073
tRNA-Ser(UGG,G26A)	YGL116W	CDC20	cdc20-1	0.60068	0.025	1.05777	0.008	-0.45401	0.025	0.00058	status=JK	0.88	0.450144
tRNA-Ser(UGG,G26A)	YGL048C	RPT6	rpt6-1-supp1	0.29639	0.086	0.77872	0.03	-0.48766	0.086	0.00636		0.88	0.458903
tRNA-Ser(UGG,G26A)	YHR191C	CTF8	ctf8-162	0.37526	0.053	0.74475	0.066	-0.36715	0.053	0.00075		0.88	0.46892
tRNA-Ser(UGG,G26A)	YIL061C	SNP1	snp1-5001	0.47124	0.078	0.90866	0.104	-0.43698	0.078	0.00121		0.88	0.469508
tRNA-Ser(UGG,G26A)	YBL074C	AAR2	aar2-5001	0.53053	0.04	0.82024	0.017	-0.29228	0.04	0.00012		0.88	0.471412
tRNA-Ser(UGG,G26A)	YML069W	POB3	pob3-l78r	0.2315	0.023	0.55928	0.033	-0.32366	0.023	0.00025		0.88	0.473261
tRNA-Ser(UGG,G26A)	YGL048C	RPT6	rpt6-25	0.23339	0.017	0.47353	0.015	-0.24833	0.017	0.00174	status=JK	0.88	0.482148
tRNA-Ser(UGG,G26A)	YDR182W	CDC1	cdc1-6	0.37408	0.054	0.70306	0.038	-0.32429	0.054	0.00083		0.88	0.491794
tRNA-Ser(UGG,G26A)	YLL035W	GRC3	grc3-5001	0.4457	0.107	0.87538	0.058	-0.41628	0.106	0.00358		0.88	0.503993
tRNA-Ser(UGG,G26A)	YML069W	POB3	pob3-7	0.36221	0.042	0.77438	0.075	-0.41299	0.042	0.0044	status=JK	0.88	0.5069
tRNA-Ser(UGG,G26A)	YFR051C	RET2	ret2-1	0.88952	0.077	1.15668	0.072	-0.26197	0.077	0.00018		0.88	0.509389
tRNA-Ser(UGG,G26A)	YMR277W	FCP1	fcp1-1-supp3	0.81546	0.047	1.12266	0.012	-0.31204	0.047	5e-05		0.88	0.51163
tRNA-Ser(UGG,G26A)	YLR222C	UTP13	utp13-5001	0.50557	0.028	0.76598	0.031	-0.26084	0.028	0.00099	status=JK	0.88	0.530553
tRNA-Ser(UGG,G26A)	YDL105W	NSE4	nse4-ts3	0.62831	0.053	0.87311	0.018	-0.24629	0.053	0.00017		0.88	0.536796
tRNA-Ser(UGG,G26A)	YNL061W	NOP2	nop2-9	0.35961	0.067	0.60559	0.021	-0.24538	0.067	0.00176		0.88	0.541454
tRNA-Ser(UGG,G26A)	YPR016C	TIF6	tif6-5001	0.50707	0.071	0.67129	0.235	-0.22051	0.071	0.00075		0.88	0.559797
tRNA-Ser(UGG,G26A)	YMR290C	HAS1	has1-5001	0.54059	0.208	0.93098	0.063	-0.35615	0.208	0.01377		0.88	0.574303
tRNA-Ser(UGG,G26A)	YOR260W	GCD1	gcd1-5001	0.45244	0.004	0.72986	0.026	-0.26914	0.004	2e-05	status=JK	0.88	0.591303
tRNA-Ser(UGG,G26A)	YPR016C	TIF6	tif6-ts1	0.59909	0.126	0.86591	0.043	-0.26619	0.126	0.00246		0.88	0.59132
tRNA-Ser(UGG,G26A)	YBR247C	ENP1	enp1-1	0.85348	0.011	1.08439	0.009	-0.23378	0.011	5e-05	status=JK	0.88	0.594989
tRNA-Ser(UGG,G26A)	YPR086W	SUA7	sua7-c149r	0.2683	0.021	0.57995	0.058	-0.31235	0.021	0.00014		0.88	0.59566
tRNA-Ser(UGG,G26A)	YDR172W	SUP35	sup35-td	0.30852	0.036	0.63942	0.016	-0.33311	0.036	0.00044		0.88	0.597913
tRNA-Ser(UGG,G26A)	YDL102W	POL3	cdc2-7	0.33568	0.008	0.53456	0.078	-0.20598	0.008	0.00019	status=JK	0.88	0.600809
tRNA-Ser(UGG,G26A)	YHR027C	RPN1	rpn1-821	0.66475	0.055	0.91543	0.017	-0.24703	0.055	0.00231	status=JK	0.88	0.626092
tRNA-Ser(UGG,G26A)	YKL145W	RPT1	rpt1-1	0.41728	0.06	0.72515	0.022	-0.29881	0.06	0.00081		0.88	0.632386
tRNA-Ser(UGG,G26A)	YPR133C	SPN1	spn1-k192n	0.75923	0.128	0.99453	0.102	-0.22603	0.128	0.00129		0.88	0.634206
tRNA-Ser(UGG,G26A)	YML130C	ERO1	ero1-1	0.78796	0.165	1.02266	0.096	-0.21066	0.165	0.00244		0.88	0.636452
tRNA-Ser(UGG,G26A)	YHR052W	CIC1	cic1-2	0.30863	0.028	0.63689	0.076	-0.32492	0.028	0.00271	status=JK	0.88	0.640819
tRNA-Ser(UGG,G26A)	YGL091C	NBP35	nbp35-5001	0.40635	0.072	0.73876	0.049	-0.33544	0.072	0.0015		0.88	0.649913
tRNA-Ser(UGG,G26A)	YML049C	RSE1	rse1-1	0.67738	0.092	0.90816	0.037	-0.22857	0.091	0.00067		0.88	0.659038
tRNA-Ser(UGG,G26A)	YGL137W	SEC27	sec27-1	0.85358	0.021	1.05741	0.018	-0.20595	0.021	0.0002	status=JK	0.88	0.66763
tRNA-Ser(UGG,G26A)	YDR188W	CCT6	cct6-18	0.69711	0.141	0.92222	0.001	-0.22607	0.141	0.00218		0.88	0.67221
tRNA-Ser(UGG,G26A)	YBR193C	MED8	med8-51	0.49914	0.049	0.74086	0.009	-0.24131	0.049	0.00026		0.88	0.673444
tRNA-Ser(UGG,G26A)	YNR035C	ARC35	arc35-6	0.91273	0.155	1.11464	0.042	-0.21366	0.155	0.00132		0.88	0.675799
tRNA-Ser(UGG,G26A)	YOR341W	RPA190	rpa190-g728d	0.4369	0.09	0.86265	0.008	-0.42594	0.09	0.00231		0.88	0.682155
tRNA-Ser(UGG,G26A)	YPR178W	PRP4	prp4-1	0.68507	0.103	1.0667	0.048	-0.36819	0.103	0.00092		0.88	0.682376
tRNA-Ser(UGG,G26A)	YNL118C	DCP2	dcp2-7d	0.1923	0.021	0.38767	0.087	-0.20814	0.021	0.00038		0.88	0.68333
tRNA-Ser(UGG,G26A)	YMR061W	RNA14	rna14-5001	0.48495	0.03	0.87844	0.07	-0.40932	0.03	0.00125	status=JK	0.88	0.69508
tRNA-Ser(UGG,G26A)	YAL038W	CDC19	cdc19-1	0.82559	0.086	1.09179	0.006	-0.26862	0.086	0.0003		0.88	0.716298
tRNA-Ser(UGG,G26A)	YHR166C	CDC23	cdc23-1	0.80224	0.128	1.07136	0.118	-0.26602	0.128	0.00111		0.88	0.716428
tRNA-Ser(UGG,G26A)	YJR076C	CDC11	cdc11-3	0.97592	0.082	1.27131	0.095	-0.30137	0.082	0.00016		0.88	0.71957
tRNA-Ser(UGG,G26A)	YER125W	RSP5	rsp5-sm1	0.4418	0.063	0.65946	0.064	-0.21477	0.063	0.00078		0.88	0.731976
tRNA-Ser(UGG,G26A)	YDR236C	FMN1	fmn1-5001	0.61531	0.076	0.87356	0.011	-0.25585	0.076	0.00504	status=JK	0.88	0.736286
tRNA-Ser(UGG,G26A)	YPR085C	ASA1	asa1-5001	0.65504	0.031	0.87478	0.03	-0.22467	0.031	0.00077	status=JK	0.88	0.744374
tRNA-Ser(UGG,G26A)	YOR048C	RAT1	rat1-1	0.56823	0.084	0.9004	0.049	-0.31939	0.084	0.00088		0.88	0.747627
tRNA-Ser(UGG,G26A)	YGR113W	DAM1	dam1-11	0.8129	0.03	1.14384	0.016	-0.33721	0.03	1e-05		0.88	0.75497
tRNA-Ser(UGG,G26A)	YJR076C	CDC11	cdc11-5	0.3057	0.022	0.76553	0.282	-0.38033	0.022	0.00171	status=JK	0.88	0.764215
tRNA-Ser(UGG,G26A)	YJR045C	SSC1	ssc1-2	0.48463	0.073	0.84565	0.017	-0.35839	0.073	0.00092		0.88	0.767798
tRNA-Ser(UGG,G26A)	YGL130W	CEG1	ceg1-3	0.3645	0.04	0.74187	0.008	-0.37927	0.04	0.00404	status=JK	0.88	0.770175
tRNA-Ser(UGG,G26A)	YDR060W	MAK21	mak21-3	0.32811	0.107	0.90893	0.081	-0.58274	0.107	0.00865		0.88	0.779104
tRNA-Ser(UGG,G26A)	YBR142W	MAK5	mak5-5001	0.30149	0.009	0.6947	0.007	-0.38856	0.009	0.00028	status=JK	0.88	0.779157
tRNA-Ser(UGG,G26A)	YLL050C	COF1	cof1-8	0.7365	0.136	1.02329	0.032	-0.28517	0.136	0.00169		0.88	0.779784
tRNA-Ser(UGG,G26A)	YLR459W	GAB1	gab1-2	0.61614	0.013	0.90252	0.115	-0.31502	0.013	0.00015	status=JK	0.88	0.784835
tRNA-Ser(UGG,G26A)	YGL097W	SRM1	srm1-ts	0.50266	0.289	0.75152	0.083	-0.28351	0.288	0.03995		0.88	0.784963
tRNA-Ser(UGG,G26A)	YLR298C	YHC1	yhc1-8	0.74046	0.161	1.07348	0.042	-0.33421	0.161	0.00273		0.88	0.801099
tRNA-Ser(UGG,G26A)	YNL102W	POL1	pol1-17	0.19829	0.009	0.43455	0.209	-0.22783	0.009	0.00076	status=JK	0.88	0.801987
tRNA-Ser(UGG,G26A)	YLR045C	STU2	stu2-11	0.7983	0.03	1.02517	0.019	-0.22619	0.03	1e-05		0.88	0.807168
tRNA-Ser(UGG,G26A)	YJR093C	FIP1	fip1-433	0.77193	0.169	0.93536	0.238	-0.2389	0.169	0.00277		0.88	0.808249
tRNA-Ser(UGG,G26A)	YNL061W	NOP2	nop2-4-supp1	0.54709	0.041	0.84264	0.052	-0.30079	0.041	0.00012		0.88	0.811725
tRNA-Ser(UGG,G26A)	YMR308C	PSE1	pse1-41	0.50262	0.29	0.68995	0.325	-0.24344	0.29	0.04042		0.88	0.813317
tRNA-Ser(UGG,G26A)	YDL090C	RAM1	ram1-119	0.70797	0.006	0.94241	0.025	-0.24115	0.006	2e-05	status=JK	0.88	0.817107
tRNA-Ser(UGG,G26A)	YGR113W	DAM1	dam1-9	0.73317	0.092	0.99453	0.068	-0.26422	0.092	0.00054		0.88	0.830761
tRNA-Ser(UGG,G26A)	YLL003W	SFI1	sfi1-7	0.1945	0.019	0.6623	0.32	-0.56919	0.019	0.00305	status=JK	0.88	0.832424
tRNA-Ser(UGG,G26A)	YGR113W	DAM1	dam1-19	0.43383	0.094	0.89813	0.064	-0.47136	0.094	0.00272		0.88	0.840339
tRNA-Ser(UGG,G26A)	YDL043C	PRP11	prp11-ts	0.64304	0.028	0.94854	0.024	-0.30246	0.028	2e-05		0.88	0.864618
tRNA-Ser(UGG,G26A)	YGR218W	CRM1	crm1-1	0.49246	0.169	0.93155	0.008	-0.4417	0.169	0.01001		0.88	0.906861
tRNA-Ser(UGG,G26A)	YHR172W	SPC97	spc97-5001	0.88654	0.038	1.09429	0.036	-0.21098	0.038	0.00061	status=JK	0.88	0.911557
tRNA-Ser(UGG,G26A)	YJR065C	ARP3	arp3-g15c	0.11567	0.032	0.40405	0.111	-0.24995	0.032	0.02443	status=JK	0.88	0.918535
tRNA-Ser(UGG,G26A)	YOR020C	HSP10	hsp10-ts	0.28859	0.012	0.74716	0.01	-0.4575	0.012	2e-05		0.88	0.938145
tRNA-Ser(UGG,G26A)	YPL209C	IPL1	ipl1-2	0.79163	0.158	1.01218	0.042	-0.22396	0.157	0.0021		0.88	0.939673
tRNA-Ser(UGG,G26A)	YLL011W	SOF1	sof1-5001	0.80973	0.088	1.04544	0.044	-0.23017	0.088	0.00035		0.88	0.954496
tRNA-Ser(UGG,G26A)	YIR022W	SEC11	sec11-2	0.66227	0	0.97926	0.011	-0.31368	0	0	status=JK	0.88	0.97503
tRNA-Ser(UGG,G26A)	YPL211W	NIP7	nip7-1	0.25004	0.038	0.62818	0.005	-0.37468	0.037	0.00742	status=JK	0.88	1.00109
tRNA-Ser(UGG,G26A)	YMR043W	MCM1	mcm1-5001	0.58207	0.338	0.84935	0.132	-0.27147	0.337	0.04102		0.88	1.00225
tRNA-Ser(UGG,G26A)	YDR235W	PRP42	prp42-5001	0.16331	0.021	0.50452	0.21	-0.27404	0.021	0.00537	status=JK	0.88	1.00464
tRNA-Ser(UGG,G26A)	YPL124W	SPC29	spc29-20	0.30395	0.069	0.5134	0.112	-0.21141	0.068	0.00302		0.88	1.03277
tRNA-Ser(UGG,G26A)	YLR060W	FRS1	frs1-5001	0.4221	0.064	0.76711	0.073	-0.32325	0.064	0.00095		0.88	1.04373
tRNA-Ser(UGG,G26A)	YOL038W	PRE6	pre6-5001	0.75442	0.089	1.04175	0.012	-0.29481	0.089	0.00045		0.88	1.08724
tRNA-Ser(UGG,G26A)	YLR430W	SEN1	sen1-1	0.54141	0.024	0.80794	0.042	-0.26827	0.024	0.00063	status=JK	0.88	1.10333
tRNA-Ser(UGG,G26A)	YHR020W	YHR020W	yhr020w-5001	0.75887	0.279	1.09773	0.046	-0.3319	0.279	0.01221		0.88	1.11677
tRNA-Ser(UGG,G26A)	YFL039C	ACT1	act1-120	0.52478	0.147	0.87144	0.033	-0.34241	0.147	0.00566		0.88	1.16227
tRNA-Ser(UGG,G26A)	YMR028W	TAP42	tap42-11	0.93773	0.055	1.13223	0.045	-0.19783	0.055	6e-05
tRNA-Ser(UGG,G26A)	YDR182W	CDC1	cdc1-2	0.89263	0.026	1.0869	0.006	-0.19627	0.026	1e-05
tRNA-Ser(UGG,G26A)	YAL025C	MAK16	mak16-ph	0.60955	0.035	0.80945	0.044	-0.19617	0.035	0.00111	status=JK
tRNA-Ser(UGG,G26A)	YDL028C	MPS1	mps1-417	0.82578	0.03	1.01949	0.007	-0.1948	0.03	1e-05
tRNA-Ser(UGG,G26A)	YLR212C	TUB4	tub4-y445d	0.75984	0.056	0.9535	0.004	-0.19321	0.056	0.00011
tRNA-Ser(UGG,G26A)	YFR032C-A	RPL29		0.79093	0.118	0.99099	0.03	-0.19317	0.118	0.0009
tRNA-Ser(UGG,G26A)	YLR430W	SEN1	sen1-1	0.59876	0.099	0.78185	0.138	-0.19267	0.099	0.00122
tRNA-Ser(UGG,G26A)	YDR087C	RRP1	rrp1-1	0.49057	0.018	0.67621	0.043	-0.19258	0.018	1e-05
tRNA-Ser(UGG,G26A)	YJR076C	CDC11	cdc11-1	1.03568	0.067	1.22705	0.036	-0.1919	0.067	7e-05
tRNA-Ser(UGG,G26A)	YDR473C	PRP3	prp3-1	0.8296	0.176	1.02163	0.029	-0.19189	0.176	0.00253
tRNA-Ser(UGG,G26A)	YLR195C	NMT1	nmt1-181	0.30984	0.037	0.50146	0.005	-0.19127	0.037	0.00047
tRNA-Ser(UGG,G26A)	YMR213W	CEF1	cef1-13	0.93034	0.071	1.12531	0.011	-0.19124	0.071	0.00012
tRNA-Ser(UGG,G26A)	YPR181C	SEC23	sec23-1	0.11857	0.015	0.29449	0.063	-0.19098	0.015	0.0005
tRNA-Ser(UGG,G26A)	YDL064W	UBC9	ubc9-2	0.89283	0.047	1.07523	0.039	-0.19001	0.047	4e-05
tRNA-Ser(UGG,G26A)	YLR274W	MCM5	cdc46-1	0.83797	0.007	1.03116	0.022	-0.18927	0.007	2e-05	status=JK
tRNA-Ser(UGG,G26A)	YDR356W	SPC110	spc110-221	0.86261	0.039	1.04474	0.016	-0.18846	0.039	3e-05
tRNA-Ser(UGG,G26A)	YDL111C	RRP42	rrp42-ph	0.76967	0.026	0.95433	0.019	-0.18724	0.026	1e-05
tRNA-Ser(UGG,G26A)	YFR028C	CDC14	cdc14-8	0.99975	0.009	1.18498	0.016	-0.1863	0.009	3e-05	status=JK
tRNA-Ser(UGG,G26A)	YBR131W	CCZ1		0.68316	0.023	0.86774	0.013	-0.18495	0.023	1e-05
tRNA-Ser(UGG,G26A)	YDL029W	ARP2	arp2-14	1.06443	0.085	1.24989	0.014	-0.1843	0.085	0.00014
tRNA-Ser(UGG,G26A)	YOR157C	PUP1	pup1-1	0.84262	0.026	1.02659	0.001	-0.18304	0.026	1e-05
tRNA-Ser(UGG,G26A)	YOR362C	PRE10	yor362c-ph	0.24344	0.011	0.45585	0.111	-0.18269	0.011	0.00069	status=JK
tRNA-Ser(UGG,G26A)	YBR080C	SEC18	sec18-1	0.60009	0.163	0.78039	0.052	-0.18064	0.163	0.00522
tRNA-Ser(UGG,G26A)	YKL172W	EBP2	ebp2-1	0.71308	0.018	0.89175	0.02	-0.17978	0.018	0
tRNA-Ser(UGG,G26A)	YDR088C	SLU7	slu7-ts1	0.80944	0.055	0.98384	0.048	-0.17871	0.055	9e-05
tRNA-Ser(UGG,G26A)	YAL041W	CDC24	cdc24-5	0.88821	0.16	1.05486	0.058	-0.17775	0.16	0.00157
tRNA-Ser(UGG,G26A)	YLR378C	SEC61	sec61-2	0.85899	0.153	1.04695	0.031	-0.17775	0.153	0.01048	status=JK
tRNA-Ser(UGG,G26A)	YDR088C	SLU7	slu7-ts2	0.18186	0.003	0.35998	0.006	-0.17771	0.003	9e-05	status=JK
tRNA-Ser(UGG,G26A)	YMR168C	CEP3	cep3-2	0.76084	0.088	0.91633	0.073	-0.17731	0.088	0.00042
tRNA-Ser(UGG,G26A)	YLR321C	SFH1	sfh1-1	0.26238	0.033	0.43686	0.035	-0.1739	0.033	0.00526	status=JK
tRNA-Ser(UGG,G26A)	YGR253C	PUP2	pup2-ph	0.82072	0.051	0.98942	0.015	-0.17335	0.051	6e-05
tRNA-Ser(UGG,G26A)	YGR158C	MTR3	mtr3-ts	0.23495	0.075	0.43623	0.148	-0.17259	0.075	0.03231	status=JK
tRNA-Ser(UGG,G26A)	YPR161C	SGV1	ypr161c-ph	0.85392	0.015	1.04084	0.056	-0.17225	0.015	0.0001	status=JK
tRNA-Ser(UGG,G26A)	YIR008C	PRI1	pri1-m4	0.61912	0.013	0.78648	0.014	-0.17156	0.013	0
tRNA-Ser(UGG,G26A)	YLR440C	SEC39	sec39-1	0.82441	0.037	1.01382	0.072	-0.17143	0.037	3e-05
tRNA-Ser(UGG,G26A)	YGL116W	CDC20	cdc20-3	0.96509	0.004	1.12496	0.032	-0.17092	0.004	1e-05	status=JK
tRNA-Ser(UGG,G26A)	YJL035C	TAD2	tad2-ph	1.00397	0.064	1.16811	0.039	-0.17077	0.064	7e-05
tRNA-Ser(UGG,G26A)	YGR091W	PRP31	prp31-ts	0.85615	0.022	1.02436	0.032	-0.1699	0.022	0
tRNA-Ser(UGG,G26A)	YIL144W	TID3	tid3-1	0.94054	0.015	1.10764	0.03	-0.16865	0.015	9e-05	status=JK
tRNA-Ser(UGG,G26A)	YBR153W	RIB7	rib7-ph	0.97947	0.043	1.15142	0.04	-0.16739	0.043	2e-05
tRNA-Ser(UGG,G26A)	YOR259C	RPT4	rpt4-145	0.90416	0.012	1.07075	0.013	-0.16717	0.012	0
tRNA-Ser(UGG,G26A)	YPL124W	SPC29	spc29-3	0.51923	0.226	0.70026	0.18	-0.166	0.226	0.01933
tRNA-Ser(UGG,G26A)	YBR156C	SLI15	sli15-3	0.83124	0.017	1.00298	0.043	-0.16464	0.017	0.00014	status=JK
tRNA-Ser(UGG,G26A)	YPL209C	IPL1	ipl1-1	0.5037	0.09	0.6739	0.055	-0.16447	0.09	0.00155
tRNA-Ser(UGG,G26A)	YFL039C	ACT1	act1-133	0.74816	0.041	0.91059	0.03	-0.16313	0.041	5e-05
tRNA-Ser(UGG,G26A)	YER093C	TSC11	tsc11-1	0.62052	0.14	0.77081	0.054	-0.16087	0.14	0.00302
tRNA-Ser(UGG,G26A)	YHR083W	SAM35	sam35-2	0.91818	0.086	1.03605	0.213	-0.15957	0.086	0.00294	status=JK
tRNA-Ser(UGG,G26A)	YML031W	NDC1	ndc1-4	0.22729	0.049	0.41534	0.126	-0.15924	0.049	0.01488	status=JK
tRNA-Ser(UGG,G26A)	YKR081C	RPF2	rpf2-ph	0.83037	0.106	0.98538	0.065	-0.15892	0.106	0.00057
tRNA-Ser(UGG,G26A)	YJL034W	KAR2	kar2-159	0.91911	0.212	1.07251	0.05	-0.15837	0.212	0.00324
tRNA-Ser(UGG,G26A)	YBR143C	SUP45	sup45-ts	0.13692	0.069	0.29957	0.035	-0.15757	0.069	0.02862
tRNA-Ser(UGG,G26A)	YLR196W	PWP1	pwp1-ph	0.66599	0.051	0.82364	0.027	-0.15741	0.051	0.00012
tRNA-Ser(UGG,G26A)	YBL034C	STU1	stu1-12	0.83267	0.054	0.98287	0.035	-0.1568	0.054	7e-05
tRNA-Ser(UGG,G26A)	YDR062W	LCB2	lcb2-19	0.45088	0.071	0.59674	0.124	-0.15675	0.071	0.00106
tRNA-Ser(UGG,G26A)	YBL034C	STU1	stu1-8	0.88492	0.041	1.04483	0.016	-0.15659	0.041	3e-05
tRNA-Ser(UGG,G26A)	YMR272C	SCS7		0.51926	0.118	0.68319	0.044	-0.15564	0.118	0.00312
tRNA-Ser(UGG,G26A)	YDR361C	BCP1	bcp1-ts	0.6398	0.06	0.78967	0.033	-0.1544	0.06	0.00023
tRNA-Ser(UGG,G26A)	YFL039C	ACT1	act1-112	0.71914	0.139	0.87637	0.024	-0.15419	0.139	0.00194
tRNA-Ser(UGG,G26A)	YFL039C	ACT1	act1-124	1.00557	0.052	1.15147	0.062	-0.15391	0.052	4e-05
tRNA-Ser(UGG,G26A)	YLR056W	ERG3		0.76007	0.016	0.91595	0.054	-0.15308	0.016	0.00015	status=JK
tRNA-Ser(UGG,G26A)	YFR004W	RPN11	rpn11-8	0.63332	0.049	0.79258	0.026	-0.15184	0.049	0.00197	status=JK
tRNA-Ser(UGG,G26A)	YFL039C	ACT1	act1-132	0.96296	0.115	1.13435	0.056	-0.15152	0.115	0.00046
tRNA-Ser(UGG,G26A)	YPR178W	PRP4	prp4-ts	0.83444	0.091	0.99447	0.035	-0.15136	0.091	0.00035
tRNA-Ser(UGG,G26A)	YMR049C	ERB1	erb1-ph	0.79117	0.012	0.94437	0.035	-0.15057	0.012	8e-05	status=JK
tRNA-Ser(UGG,G26A)	YBL034C	STU1	stu1-6	0.97212	0.067	1.11445	0.014	-0.14909	0.067	9e-05
tRNA-Ser(UGG,G26A)	YFL039C	ACT1	act1-101	0.91613	0.046	1.06747	0.024	-0.14901	0.046	3e-05
tRNA-Ser(UGG,G26A)	YFL039C	ACT1	act1-121	1.04706	0.028	1.19813	0.019	-0.14697	0.028	1e-05
tRNA-Ser(UGG,G26A)	YBL050W	SEC17	sec17-1	0.85645	0.07	1.00535	0.008	-0.14617	0.07	0.00015
tRNA-Ser(UGG,G26A)	YDR398W	UTP5	ydr398w-ph	0.58653	0.14	0.74564	0.112	-0.14589	0.14	0.00354
tRNA-Ser(UGG,G26A)	YFL034C-B	MOB2	mob2-38	0.81909	0.013	0.96828	0.047	-0.14548	0.013	9e-05	status=JK
tRNA-Ser(UGG,G26A)	YNR011C	PRP2	prp2-1	0.76976	0.077	0.9254	0.044	-0.14438	0.077	0.00028
tRNA-Ser(UGG,G26A)	YLR298C	YHC1	yhc1-3	0.25486	0.063	0.40296	0.031	-0.14383	0.063	0.004
tRNA-Ser(UGG,G26A)	YPL007C	TFC8	tfc8-ph	1.09857	0.124	1.23996	0.041	-0.14382	0.124	0.00039
tRNA-Ser(UGG,G26A)	YPR161C	SGV1	sgv1-35	0.6869	0.21	0.81911	0.155	-0.14364	0.209	0.00721
tRNA-Ser(UGG,G26A)	YGR092W	DBF2		0.67005	0.121	0.82295	0.163	-0.14352	0.121	0.00157
tRNA-Ser(UGG,G26A)	YGR156W	PTI1	pti1-ts7	0.96198	0.062	1.10202	0.006	-0.14345	0.062	7e-05
tRNA-Ser(UGG,G26A)	YFR004W	RPN11	rpn11-14	0.79625	0.027	0.93776	0.003	-0.14312	0.027	1e-05
tRNA-Ser(UGG,G26A)	YPL128C	TBF1	tbf1-ph	0.82115	0.013	0.94916	0.058	-0.14262	0.013	9e-05	status=JK
tRNA-Ser(UGG,G26A)	YLR212C	TUB4	tub4-d	0.73942	0.069	0.88224	0.014	-0.1415	0.069	0.00022
tRNA-Ser(UGG,G26A)	YHR007C	ERG11	erg11-td	0.76427	0.021	0.90269	0.01	-0.14125	0.021	1e-05
tRNA-Ser(UGG,G26A)	YDR145W	TAF12	taf12-9	0.85578	0.062	0.99336	0.008	-0.14092	0.062	0.0001
tRNA-Ser(UGG,G26A)	YPR094W	RDS3	rds3-1	1.03762	0.078	1.18599	0.032	-0.1406	0.078	0.00012
tRNA-Ser(UGG,G26A)	YHR065C	RRP3	yhr065c-ph	0.89139	0.037	1.03427	0.015	-0.14016	0.037	2e-05
tRNA-Ser(UGG,G26A)	YOR224C	RPB8	rpb8-ph	0.86593	0.182	1.012	0.078	-0.13996	0.182	0.00246
tRNA-Ser(UGG,G26A)	YLR005W	SSL1	ssl1-t242i	0.41328	0.053	0.56688	0.121	-0.13986	0.053	0.00057
tRNA-Ser(UGG,G26A)	YHR058C	MED6	med6-ts	0.25708	0.057	0.40247	0.039	-0.13981	0.056	0.00281
tRNA-Ser(UGG,G26A)	YDR434W	GPI17	gpi17-ph	1.03115	0.038	1.16784	0.022	-0.13959	0.038	1e-05
tRNA-Ser(UGG,G26A)	YGR211W	ZPR1	zpr1-1	0.56071	0.093	0.70959	0.037	-0.13928	0.093	0.00121
tRNA-Ser(UGG,G26A)	YFR052W	RPN12	rpn12-1	0.78752	0.024	0.91602	0.052	-0.1392	0.024	0.00031	status=JK
tRNA-Ser(UGG,G26A)	YML127W	RSC9	rsc9-ph	0.47705	0.086	0.60904	0.008	-0.13752	0.086	0.00159
tRNA-Ser(UGG,G26A)	YDR016C	DAD1	dad1-ph	0.83664	0.06	0.97506	0.02	-0.13624	0.06	0.0001
tRNA-Ser(UGG,G26A)	YOR262W	YOR262W	yor262w-ph	0.77082	0.14	0.89803	0.027	-0.13454	0.14	0.00162
tRNA-Ser(UGG,G26A)	YLR115W	CFT2	cft2-ph	0.62462	0.257	0.74465	0.203	-0.13451	0.257	0.01669
tRNA-Ser(UGG,G26A)	YKR037C	SPC34	spc34-7	0.87821	0.084	1.01916	0.046	-0.13291	0.084	0.00305	status=JK
tRNA-Ser(UGG,G26A)	YKL173W	SNU114	snu114-40	0.96863	0.005	1.09818	0.007	-0.13219	0.005	1e-05	status=JK
tRNA-Ser(UGG,G26A)	YLR008C	PAM18	pam18-1	0.74492	0.011	0.86878	0.016	-0.13202	0.011	8e-05	status=JK
tRNA-Ser(UGG,G26A)	YGR091W	PRP31	prp31-1	0.952	0.018	1.06852	0.039	-0.13162	0.018	0.00011	status=JK
tRNA-Ser(UGG,G26A)	YCR002C	CDC10	cdc10-5	0.17654	0.002	0.31072	0.077	-0.13014	0.002	6e-05	status=JK
tRNA-Ser(UGG,G26A)	YNL102W	POL1	pol1-13	0.91138	0.014	1.03865	0.016	-0.12983	0.014	0
tRNA-Ser(UGG,G26A)	YKL060C	FBA1	ykl060c-ph	0.81528	0.119	0.94561	0.058	-0.12975	0.119	0.00084
tRNA-Ser(UGG,G26A)	YDR489W	SLD5	sld5-ph	0.99006	0.06	1.11552	0.031	-0.1287	0.06	6e-05
tRNA-Ser(UGG,G26A)	YNR053C	NOG2	nog2-1	0.516	0.05	0.64768	0.016	-0.12842	0.05	0.00026
tRNA-Ser(UGG,G26A)	YKR008W	RSC4	rsc4-2	0.84842	0.022	0.97434	0.024	-0.12838	0.022	0
tRNA-Ser(UGG,G26A)	YDR228C	PCF11	pcf11-ts10	0.93264	0.013	1.05746	0.027	-0.12798	0.013	7e-05	status=JK
tRNA-Ser(UGG,G26A)	YGR216C	GPI1	gpi1-1	1.12013	0.1	1.2483	0.082	-0.12684	0.1	0.00019
tRNA-Ser(UGG,G26A)	YDR416W	SYF1	ydr416w-ph	0.89244	0.012	1.01054	0.025	-0.12352	0.012	6e-05	status=JK
tRNA-Ser(UGG,G26A)	YBR265W	TSC10	tsc10-1	0.91516	0.011	1.03525	0.024	-0.12289	0.011	0
tRNA-Ser(UGG,G26A)	YMR281W	GPI12	gpi12-ph	0.86565	0.048	0.98469	0.021	-0.12268	0.048	5e-05
tRNA-Ser(UGG,G26A)	YDR478W	SNM1	snm1-172	0.86841	0.008	0.98422	0.013	-0.12068	0.008	3e-05	status=JK
tRNA-Ser(UGG,G26A)	YLR459W	GAB1	gab1-1	0.96616	0.145	1.08692	0.021	-0.12056	0.145	0.00092
tRNA-Ser(UGG,G26A)	YJL125C	GCD14	gcd14-4	0.21271	0.128	0.3814	0.228	-0.11979	0.128	0.04535
tRNA-Ser(UGG,G26A)	YDL105W	NSE4	nse4-ts4	0.76619	0.007	0.89236	0.024	-0.1196	0.007	3e-05	status=JK
tRNA-Ser(UGG,G26A)	YLR115W	CFT2	cft2-1	0.65204	0.151	0.79235	0.077	-0.11944	0.151	0.00327
tRNA-Ser(UGG,G26A)	YIR012W	SQT1	sqt1-201	0.90391	0.021	0.99858	0.076	-0.11581	0.021	0.00017	status=JK
tRNA-Ser(UGG,G26A)	YLR215C	CDC123	cdc123-4	0.73654	0.014	0.84918	0.018	-0.11548	0.014	0.00013	status=JK
tRNA-Ser(UGG,G26A)	YOR204W	DED1	ded1-199	0.97039	0.027	1.0802	0.012	-0.11475	0.027	0.00026	status=JK
tRNA-Ser(UGG,G26A)	YKL193C	SDS22	sds22-6	0.98727	0.245	1.09755	0.064	-0.11468	0.245	0.00398
tRNA-Ser(UGG,G26A)	YOR035C	SHE4		0.96536	0.026	1.07876	0.044	-0.11455	0.026	1e-05
tRNA-Ser(UGG,G26A)	YGL066W	SGF73		0.82047	0.06	0.94537	0.047	-0.11421	0.06	0.00011
tRNA-Ser(UGG,G26A)	YGL120C	PRP43	prp43-ts2	0.69214	0.101	0.80127	0.024	-0.111	0.101	0.00084
tRNA-Ser(UGG,G26A)	YGL116W	CDC20	cdc20-2	1.26274	0.023	1.36779	0.011	-0.1097	0.023	0
tRNA-Ser(UGG,G26A)	YDL003W	MCD1	mcd1-73	0.87013	0.006	0.97636	0.041	-0.1096	0.006	2e-05	status=JK
tRNA-Ser(UGG,G26A)	YGR047C	TFC4	ygr047c-ph	0.84322	0.114	0.94204	0.094	-0.10892	0.113	0.00066
tRNA-Ser(UGG,G26A)	YOR272W	YTM1	ytm1-1	0.95212	0.027	1.0617	0.027	-0.1085	0.027	1e-05
tRNA-Ser(UGG,G26A)	YLR317W	YLR317W	ylr317w-ph	0.72101	0.01	0.82638	0.012	-0.1074	0.01	6e-05	status=JK
tRNA-Ser(UGG,G26A)	YIL046W	MET30	met30-9	0.9563	0.11	1.08112	0.042	-0.10733	0.11	0.00041
tRNA-Ser(UGG,G26A)	YCR002C	CDC10	cdc10-1	1.14796	0.056	1.25327	0.013	-0.1072	0.056	3e-05
tRNA-Ser(UGG,G26A)	YPR086W	SUA7	ypr086w-ph	0.15973	0.009	0.24325	0.044	-0.10585	0.009	0.00111	status=JK
tRNA-Ser(UGG,G26A)	YKL173W	SNU114	snu114-60	1.16137	0.127	1.25862	0.017	-0.10521	0.126	0.00035
tRNA-Ser(UGG,G26A)	YNR003C	RPC34	rpc34-1	0.53999	0.085	0.64706	0.037	-0.10471	0.085	0.00104
tRNA-Ser(UGG,G26A)	YNL064C	YDJ1		0.99599	0.089	1.09589	0.09	-0.104	0.089	0.0002
tRNA-Ser(UGG,G26A)	YBR154C	RPB5	rpb5-h147r	1.03577	0.061	1.13399	0.018	-0.10377	0.061	6e-05
tRNA-Ser(UGG,G26A)	YJR073C	OPI3		0.81056	0.021	0.91749	0.01	-0.10373	0.021	0
tRNA-Ser(UGG,G26A)	YOR250C	CLP1	clp1-ph	0.13434	0.042	0.24724	0.103	-0.10352	0.042	0.00796
tRNA-Ser(UGG,G26A)	YMR235C	RNA1	rna1-1	0.39099	0.034	0.48093	0.059	-0.10305	0.034	0.00253	status=JK
tRNA-Ser(UGG,G26A)	YFL039C	ACT1	act1-119	1.02797	0.009	1.12475	0.019	-0.10029	0.009	2e-05	status=JK
tRNA-Ser(UGG,G26A)	YJR141W	YJR141W	yjr141w-ph	0.70932	0.037	0.80934	0.003	-0.09829	0.037	0.00093	status=JK
tRNA-Ser(UGG,G26A)	YBL035C	POL12	pol12-ts	0.87644	0.011	0.96712	0.045	-0.09797	0.011	5e-05	status=JK
tRNA-Ser(UGG,G26A)	YPL228W	CET1	cet1-1	0.76638	0.034	0.86159	0.009	-0.09718	0.034	2e-05
tRNA-Ser(UGG,G26A)	YLR045C	STU2	stu2-10	0.3504	0.205	0.44328	0.221	-0.09712	0.204	0.04169
tRNA-Ser(UGG,G26A)	YLR105C	SEN2	sen2-1	0.93472	0.054	1.02878	0.004	-0.09627	0.054	5e-05
tRNA-Ser(UGG,G26A)	YPL175W	SPT14	spt14-1-10c	0.26142	0.038	0.3842	0.113	-0.09622	0.038	0.00685	status=JK
tRNA-Ser(UGG,G26A)	YMR123W	PKR1		0.84104	0.088	0.95275	0.084	-0.09557	0.088	0.00031
tRNA-Ser(UGG,G26A)	YGR006W	PRP18	prp18-ts	0.70031	0.16	0.80867	0.056	-0.09514	0.16	0.00313
tRNA-Ser(UGG,G26A)	YFL039C	ACT1	act1-125	0.84894	0.048	0.94722	0.015	-0.0951	0.047	5e-05
tRNA-Ser(UGG,G26A)	YCR002C	CDC10	cdc10-4	1.02391	0.059	1.11292	0.028	-0.09473	0.059	5e-05
tRNA-Ser(UGG,G26A)	YHR118C	ORC6	orc6-ph	0.72365	0.029	0.82166	0.039	-0.09418	0.029	0.00052	status=JK
tRNA-Ser(UGG,G26A)	YOR275C	RIM20		0.89237	0.028	1.01095	0.084	-0.09356	0.028	0.00034	status=JK
tRNA-Ser(UGG,G26A)	YGR081C	SLX9		0.91967	0.093	1.01805	0.046	-0.09312	0.093	0.00028
tRNA-Ser(UGG,G26A)	YGR113W	DAM1	dam1-5	1.00438	0.013	1.08966	0.033	-0.09199	0.013	0
tRNA-Ser(UGG,G26A)	YGL207W	SPT16	spt16-ts	0.82483	0.019	0.91487	0.017	-0.09175	0.019	0
tRNA-Ser(UGG,G26A)	YMR200W	ROT1	rot1-ph	0.92177	0.058	1.00734	0.025	-0.09125	0.058	7e-05
tRNA-Ser(UGG,G26A)	YLR186W	EMG1	emg1-ph	0.78913	0.025	0.87662	0.013	-0.09021	0.025	0.00033	status=JK
tRNA-Ser(UGG,G26A)	YLR397C	AFG2	afg2-18	0.81681	0.013	0.90804	0.011	-0.09001	0.013	8e-05	status=JK
tRNA-Ser(UGG,G26A)	YDR328C	SKP1	skp1-3	0.98392	0.146	1.07137	0.066	-0.08949	0.146	0.00088
tRNA-Ser(UGG,G26A)	YBR237W	PRP5	prp5-1	0.85855	0.062	0.94734	0.031	-0.08909	0.062	0.0001
tRNA-Ser(UGG,G26A)	YER136W	GDI1	gdi1-1	0.47459	0.023	0.54141	0.098	-0.08752	0.023	0.00075	status=JK
tRNA-Ser(UGG,G26A)	YJR017C	ESS1	ess1-h164r	0.85254	0.071	0.93401	0.02	-0.08669	0.071	0.00016
tRNA-Ser(UGG,G26A)	YJR057W	CDC8	cdc8-2	0.62865	0.03	0.71154	0.006	-0.08668	0.03	3e-05
tRNA-Ser(UGG,G26A)	YKR083C	DAD2	dad2-9	1.09211	0.003	1.18087	0.007	-0.08644	0.003	0	status=JK
tRNA-Ser(UGG,G26A)	YLR298C	YHC1	yhc1-2	0.34291	0.038	0.45063	0.194	-0.08625	0.038	0.00038
tRNA-Ser(UGG,G26A)	YPL228W	CET1	cet1-2	0.94766	0.016	1.03111	0.018	-0.08558	0.016	0
tRNA-Ser(UGG,G26A)	YFL034C-B	MOB2	mob2-20	0.86458	0.013	0.94653	0.08	-0.08503	0.013	7e-05	status=JK
tRNA-Ser(UGG,G26A)	YJR064W	CCT5	yjr064w-ph	0.9663	0.06	1.05054	0.033	-0.0838	0.06	7e-05
tRNA-Ser(UGG,G26A)	YKL165C	MCD4	mcd4-174	0.94816	0.116	1.02937	0.076	-0.08324	0.116	0.0005
tRNA-Ser(UGG,G26A)	YJL001W	PRE3	pre3-2	1.09534	0.05	1.18016	0.011	-0.08252	0.05	3e-05
tRNA-Ser(UGG,G26A)	YDR052C	DBF4	dbf4-2	0.87546	0.074	0.94929	0.014	-0.08103	0.074	0.00017
tRNA-Ser(UGG,G26A)	YDR212W	TCP1	tcp1-2	0.99092	0.046	1.07896	0.051	-0.08102	0.046	0.00072	status=JK
tRNA-Ser(UGG,G26A)	YHR058C	MED6	med6-ph	0.70184	0.019	0.7838	0.027	-0.07927	0.019	0.00025	status=JK
tRNA-Ser(UGG,G26A)	YOR244W	ESA1	esa1-l254p	0.65851	0.081	0.73235	0.04	-0.07782	0.081	0.00051
tRNA-Ser(UGG,G26A)	YGL045W	RIM8		0.94025	0.248	1.02456	0.061	-0.07778	0.248	0.00475
tRNA-Ser(UGG,G26A)	YML023C	NSE5	nse5-ts4	0.86078	0.002	0.94069	0.043	-0.07742	0.002	0	status=JK
tRNA-Ser(UGG,G26A)	YPR176C	BET2	bet2-1	0.87791	0.09	0.95027	0.027	-0.07587	0.09	0.0003
tRNA-Ser(UGG,G26A)	YDR002W	YRB1	yrb1-51	1.05296	0.002	1.1306	0.019	-0.07516	0.002	0	status=JK
tRNA-Ser(UGG,G26A)	YLR005W	SSL1	ssl1-ph	1.02514	0.018	1.09844	0.008	-0.07431	0.018	0
tRNA-Ser(UGG,G26A)	YMR198W	CIK1		1.02772	0.014	1.10629	0.016	-0.07334	0.014	0
tRNA-Ser(UGG,G26A)	YBL023C	MCM2	mcm2-1	1.14134	0.025	1.21976	0.037	-0.07289	0.025	0.00015	status=JK
tRNA-Ser(UGG,G26A)	YGR125W	YGR125W		1.08633	0.038	1.15639	0.083	-0.0724	0.038	1e-05
tRNA-Ser(UGG,G26A)	YDL102W	POL3	cdc2-1	0.77688	0.106	0.85519	0.015	-0.07218	0.106	0.00069
tRNA-Ser(UGG,G26A)	YOL123W	HRP1	hrp1-1	0.53295	0.058	0.60208	0.045	-0.07201	0.058	0.00035
tRNA-Ser(UGG,G26A)	YHR040W	BCD1	bcd1-ph	0.94635	0.044	1.00921	0.016	-0.07193	0.044	3e-05
tRNA-Ser(UGG,G26A)	YAR019C	CDC15	cdc15-2	0.78257	0.055	0.82974	0.141	-0.07126	0.055	0.0001
tRNA-Ser(UGG,G26A)	YOL123W	HRP1	hrp1-4	0.2884	0.015	0.37038	0.032	-0.06958	0.015	0.00086	status=JK
tRNA-Ser(UGG,G26A)	YDR044W	HEM13	hem13-ph	0.86226	0.022	0.93165	0.013	-0.06957	0.022	0
tRNA-Ser(UGG,G26A)	YOR116C	RPO31	rpo31-698	0.83617	0.035	0.90297	0.006	-0.06888	0.035	2e-05
tRNA-Ser(UGG,G26A)	YFL031W	HAC1		0.58282	0.051	0.66262	0.093	-0.06834	0.051	0.00019
tRNA-Ser(UGG,G26A)	YPR110C	RPC40	rpc40-v78r	0.30499	0.064	0.37194	0.06	-0.0683	0.064	0.00242
tRNA-Ser(UGG,G26A)	YGR172C	YIP1	yip1-4	0.20121	0.016	0.30965	0.16	-0.06809	0.016	0.00014
tRNA-Ser(UGG,G26A)	YLR342W	FKS1		0.93665	0.037	0.99915	0.024	-0.06807	0.037	2e-05
tRNA-Ser(UGG,G26A)	YFL039C	ACT1	act1-159	0.81903	0.023	0.89281	0.034	-0.06772	0.023	1e-05
tRNA-Ser(UGG,G26A)	YPL057C	SUR1		0.95231	0.012	1.02537	0.027	-0.06717	0.012	5e-05	status=JK
tRNA-Ser(UGG,G26A)	YFR037C	RSC8	rsc8-ts21	0.8656	0.067	0.92736	0.031	-0.06694	0.067	0.00013
tRNA-Ser(UGG,G26A)	YDR145W	TAF12	taf12-ts23	0.8795	0.06	0.94444	0.013	-0.0658	0.06	9e-05
tRNA-Ser(UGG,G26A)	YPR190C	RPC82	ypr190c-ph	1.03469	0.053	1.10306	0.013	-0.06573	0.053	4e-05
tRNA-Ser(UGG,G26A)	YDR062W	LCB2	lcb2-16	0.48427	0.058	0.55318	0.042	-0.06376	0.058	0.00048
tRNA-Ser(UGG,G26A)	YPR162C	ORC4	ypr162c-ph	0.7314	0.145	0.8069	0.066	-0.06319	0.145	0.00207
tRNA-Ser(UGG,G26A)	YBR167C	POP7	pop7-ph	1.02754	0.021	1.09776	0.038	-0.06301	0.021	0.00014	status=JK
tRNA-Ser(UGG,G26A)	YNL002C	RLP7	rlp7-ph	1.07121	0.023	1.139	0.025	-0.06267	0.023	0
tRNA-Ser(UGG,G26A)	YFL039C	ACT1	act1-122	1.03017	0.025	1.08985	0.051	-0.06267	0.025	0
tRNA-Ser(UGG,G26A)	YLR298C	YHC1	yhc1-7	0.12353	0.052	0.17256	0.081	-0.06248	0.052	0.01764
tRNA-Ser(UGG,G26A)	YDR356W	SPC110	spc110-220	0.88475	0.026	0.94431	0.003	-0.06198	0.026	1e-05
tRNA-Ser(UGG,G26A)	YLR045C	STU2	stu2-12	1.29812	0.075	1.35738	0.009	-0.06142	0.075	5e-05
tRNA-Ser(UGG,G26A)	YGL065C	ALG2	alg2-1	1.08591	0.075	1.14989	0.059	-0.06072	0.075	9e-05
tRNA-Ser(UGG,G26A)	YNL061W	NOP2	nop2-3	0.83152	0.004	0.88948	0.051	-0.05912	0.004	1e-05	status=JK
tRNA-Ser(UGG,G26A)	YDR212W	TCP1	tcp1-1	1.00958	0.048	1.06898	0.002	-0.05847	0.048	3e-05
tRNA-Ser(UGG,G26A)	YPR103W	PRE2	pre2-1	0.92825	0.094	0.99367	0.063	-0.05835	0.094	0.00029
tRNA-Ser(UGG,G26A)	YGR185C	TYS1	tys1-1	0.96692	0.012	1.01873	0.043	-0.05803	0.012	0
tRNA-Ser(UGG,G26A)	YOR232W	MGE1	mge1-100	1.0379	0.006	1.10798	0.051	-0.0573	0.006	1e-05	status=JK
tRNA-Ser(UGG,G26A)	YLR459W	GAB1	gab1-3	1.01894	0.018	1.07135	0.032	-0.05574	0.018	0.0001	status=JK
tRNA-Ser(UGG,G26A)	YDR182W	CDC1	cdc1-1	0.21112	0.021	0.27175	0.057	-0.05559	0.021	0.00333	status=JK
tRNA-Ser(UGG,G26A)	YLR249W	YEF3	yef3-f650s	0.16841	0.051	0.23536	0.092	-0.05508	0.051	0.02916	status=JK
tRNA-Ser(UGG,G26A)	YBL040C	ERD2	erd2-ph	0.98249	0.045	1.02989	0.073	-0.05489	0.044	0.00068	status=JK
tRNA-Ser(UGG,G26A)	YKR002W	PAP1	pap1-1	0.9998	0.044	1.04225	0.054	-0.05484	0.044	2e-05
tRNA-Ser(UGG,G26A)	YFL009W	CDC4	cdc4-1	1.04004	0.076	1.09799	0.021	-0.05403	0.076	0.00011
tRNA-Ser(UGG,G26A)	YPR088C	SRP54	ypr088c-ph	1.14459	0.031	1.19455	0.012	-0.05305	0.031	0.00025	status=JK
tRNA-Ser(UGG,G26A)	YER133W	GLC7	glc7-12	0.83104	0.159	0.91292	0.095	-0.05304	0.158	0.00185
tRNA-Ser(UGG,G26A)	YFL039C	ACT1	act1-2	0.41777	0.226	0.45329	0.112	-0.05221	0.226	0.03426
tRNA-Ser(UGG,G26A)	YJL047C	RTT101		1.00032	0.004	1.04836	0.039	-0.05213	0.004	0	status=JK
tRNA-Ser(UGG,G26A)	YDR062W	LCB2	lcb2-2	0.27445	0.018	0.32748	0.006	-0.05147	0.018	0.00149	status=JK
tRNA-Ser(UGG,G26A)	YDR013W	PSF1	psf1-1	1.07037	0.01	1.12557	0.014	-0.05109	0.01	3e-05	status=JK
tRNA-Ser(UGG,G26A)	YGL022W	STT3	stt3-2	0.91535	0.085	0.96287	0.063	-0.05102	0.085	0.00022
tRNA-Ser(UGG,G26A)	YGR172C	YIP1	yip1-ph	0.16282	0.013	0.21965	0.043	-0.05093	0.013	0.002	status=JK
tRNA-Ser(UGG,G26A)	YDR331W	GPI8	gpi8-ts	0.86353	0.086	0.91682	0.036	-0.05082	0.086	0.00027
tRNA-Ser(UGG,G26A)	YGR229C	SMI1		0.93653	0.054	0.98608	0.007	-0.05071	0.054	5e-05
tRNA-Ser(UGG,G26A)	YNL061W	NOP2	nop2-5	0.86373	0.085	0.90902	0.048	-0.05056	0.085	0.00026
tRNA-Ser(UGG,G26A)	YHR019C	DED81	ded81-ph	1.18771	0.065	1.24447	0.043	-0.05024	0.065	5e-05
tRNA-Ser(UGG,G26A)	YOR074C	CDC21	cdc21-1	0.41945	0.039	0.50278	0.141	-0.05021	0.039	0.00022
tRNA-Ser(UGG,G26A)	YBR029C	CDS1	cds1-ph	1.00068	0.012	1.04847	0.035	-0.05012	0.012	5e-05	status=JK
tRNA-Ser(UGG,G26A)	YKL052C	ASK1	ask1-2	1.10324	0.037	1.14705	0.013	-0.04894	0.037	1e-05
tRNA-Ser(UGG,G26A)	YMR236W	TAF9	taf9-ts2	0.99866	0.039	1.06428	0.068	-0.04877	0.039	2e-05
tRNA-Ser(UGG,G26A)	YKL197C	PEX1		0.93523	0.038	0.97908	0.023	-0.04874	0.038	2e-05
tRNA-Ser(UGG,G26A)	YLR186W	EMG1	emg1-1	0.88608	0.049	0.92973	0.035	-0.04807	0.049	5e-05
tRNA-Ser(UGG,G26A)	YGL048C	RPT6	rpt6-20	0.91452	0.028	0.96331	0.017	-0.04769	0.028	1e-05
tRNA-Ser(UGG,G26A)	YGR094W	VAS1	ygr094w-ph	1.05093	0.067	1.10114	0.049	-0.04736	0.067	7e-05
tRNA-Ser(UGG,G26A)	YPR016C	TIF6	tif6-ts4	0.98718	0.081	1.0363	0.021	-0.04731	0.081	0.00015
tRNA-Ser(UGG,G26A)	YAL013W	DEP1		1.04226	0.052	1.08227	0.034	-0.04654	0.052	3e-05
tRNA-Ser(UGG,G26A)	YOL135C	MED7	med7-141	0.72393	0.041	0.76012	0.039	-0.04589	0.041	5e-05
tRNA-Ser(UGG,G26A)	YCL061C	MRC1		1.00238	0.033	1.04484	0.01	-0.0452	0.033	1e-05
tRNA-Ser(UGG,G26A)	YGL130W	CEG1	ceg1-ts	0.75664	0.062	0.80303	0.012	-0.045	0.062	0.00015
tRNA-Ser(UGG,G26A)	YDR064W	RPS13	rps13-ph	1.02493	0.03	1.06083	0.014	-0.045	0.03	0.00029	status=JK
tRNA-Ser(UGG,G26A)	YGL093W	SPC105	spc105-4	1.21161	0.007	1.25004	0.011	-0.04443	0.007	1e-05	status=JK
tRNA-Ser(UGG,G26A)	YJL203W	PRP21	prp21-ts	0.7934	0.057	0.82323	0.024	-0.04426	0.057	0.0001
tRNA-Ser(UGG,G26A)	YBR196C	PGI1	pgi1-2	1.13164	0.075	1.14403	0.096	-0.04376	0.075	8e-05
tRNA-Ser(UGG,G26A)	YKL021C	MAK11	mak11-2	0.89939	0.057	0.9384	0.015	-0.04293	0.057	7e-05
tRNA-Ser(UGG,G26A)	YLR197W	NOP56	nop56-ph	0.59532	0.128	0.66694	0.105	-0.04257	0.128	0.00261
tRNA-Ser(UGG,G26A)	YKL045W	PRI2	pri2-1	1.01581	0.083	1.0607	0.011	-0.04213	0.083	0.00015
tRNA-Ser(UGG,G26A)	YDR325W	YCG1	ycg1-2	0.97961	0.014	1.01745	0.012	-0.04166	0.014	7e-05	status=JK
tRNA-Ser(UGG,G26A)	YPR082C	DIB1	ypr082c-ph	0.99641	0.012	1.0361	0.003	-0.04165	0.012	5e-05	status=JK
tRNA-Ser(UGG,G26A)	YDR394W	RPT3	rpt3-1	1.13346	0.133	1.17247	0.031	-0.04156	0.133	0.00044
tRNA-Ser(UGG,G26A)	YOR326W	MYO2	myo2-14	0.99251	0.025	1.0292	0.021	-0.04104	0.025	0
tRNA-Ser(UGG,G26A)	YLR045C	STU2	stu2-13	1.12299	0.144	1.15119	0.094	-0.04093	0.144	0.00057
tRNA-Ser(UGG,G26A)	YOR336W	KRE5	kre5-ts2	0.92185	0.084	0.95991	0.022	-0.04092	0.084	0.00021
tRNA-Ser(UGG,G26A)	YKR037C	SPC34	spc34-5	0.97453	0.041	1.01996	0.076	-0.04072	0.041	2e-05
tRNA-Ser(UGG,G26A)	YGR099W	TEL2	tel2-15	1.08108	0.029	1.12137	0.006	-0.04018	0.029	1e-05
tRNA-Ser(UGG,G26A)	YGL022W	STT3	stt3-1	0.50952	0.049	0.53988	0.046	-0.03936	0.049	0.00024
tRNA-Ser(UGG,G26A)	YBR082C	UBC4		1.03716	0.023	1.08111	0.032	-0.03895	0.023	0.00016	status=JK
tRNA-Ser(UGG,G26A)	YJR046W	TAH11	tah11-ts	0.89401	0.063	0.93385	0.015	-0.03839	0.063	0.0001
tRNA-Ser(UGG,G26A)	YHR170W	NMD3	nmd3-4	0.97328	0.053	1.01352	0.003	-0.03757	0.053	4e-05
tRNA-Ser(UGG,G26A)	YDR091C	RLI1	rli1-ph	1.00774	0.009	1.04355	0.001	-0.03741	0.009	3e-05	status=JK
tRNA-Ser(UGG,G26A)	YER147C	SCC4	scc4-4	1.02628	0.082	1.05691	0.085	-0.03738	0.082	0.00014
tRNA-Ser(UGG,G26A)	YKL021C	MAK11	mak11-ph	0.98589	0.112	1.01796	0.023	-0.03658	0.112	0.0004
tRNA-Ser(UGG,G26A)	YGR116W	SPT6	spt6-14	0.7594	0.11	0.77974	0.126	-0.0362	0.11	0.00083
tRNA-Ser(UGG,G26A)	YFL008W	SMC1	smc1-2	0.85317	0.046	0.88417	0.069	-0.03611	0.046	4e-05
tRNA-Ser(UGG,G26A)	YDR341C	YDR341C	ydr341c-ph	1.13117	0.143	1.18723	0.069	-0.0358	0.143	0.00055
tRNA-Ser(UGG,G26A)	YER093C	TSC11	tsc11-7	0.93463	0.15	0.97797	0.104	-0.03564	0.15	0.00112
tRNA-Ser(UGG,G26A)	YMR224C	MRE11		0.80345	0.053	0.84057	0.032	-0.03543	0.053	8e-05
tRNA-Ser(UGG,G26A)	YDR081C	PDC2	ydr081c-ph	0.1447	0.057	0.18405	0.029	-0.03402	0.057	0.04841	status=JK
tRNA-Ser(UGG,G26A)	YLR347C	KAP95	kap95-l63a	0.95301	0.007	0.98367	0.007	-0.03322	0.007	2e-05	status=JK
tRNA-Ser(UGG,G26A)	YNL132W	KRE33	ynl132w-ph	0.89877	0.058	0.91757	0.04	-0.03275	0.058	7e-05
tRNA-Ser(UGG,G26A)	YBR109C	CMD1	cmd1-1	0.94369	0.039	0.97676	0.005	-0.0324	0.039	2e-05
tRNA-Ser(UGG,G26A)	YBL034C	STU1	stu1-5	1.16346	0.131	1.19296	0.066	-0.03212	0.131	0.00039
tRNA-Ser(UGG,G26A)	YPL233W	NSL1	nsl1-5	0.84951	0.051	0.87758	0.025	-0.0314	0.051	6e-05
tRNA-Ser(UGG,G26A)	YPL204W	HRR25	hrr25-ph	0.89482	0.04	0.93568	0.042	-0.03125	0.04	2e-05
tRNA-Ser(UGG,G26A)	YBR060C	ORC2	orc2-2	1.13884	0.071	1.17276	0.029	-0.03113	0.071	7e-05
tRNA-Ser(UGG,G26A)	YLR298C	YHC1	yhc1-6	0.43526	0.056	0.46073	0.042	-0.03027	0.056	0.00059
tRNA-Ser(UGG,G26A)	YIL150C	MCM10	mcm10-43	0.79817	0.052	0.82379	0.022	-0.03022	0.052	8e-05
tRNA-Ser(UGG,G26A)	YKL018W	SWD2	swd2-1	1.0152	0.087	1.05213	0.025	-0.03018	0.087	0.00017
tRNA-Ser(UGG,G26A)	YDL105W	NSE4	nse4-ph	0.85493	0.1	0.86652	0.106	-0.02986	0.1	0.00452	status=JK
tRNA-Ser(UGG,G26A)	YHR196W	UTP9	utp9-ph	0.81663	0.026	0.84438	0.028	-0.02966	0.026	1e-05
tRNA-Ser(UGG,G26A)	YIL150C	MCM10	mcm10-1	0.90026	0.013	0.9223	0.036	-0.02933	0.013	7e-05	status=JK
tRNA-Ser(UGG,G26A)	YBR221C	PDB1		1.00512	0.037	1.03619	0.019	-0.02904	0.037	1e-05
tRNA-Ser(UGG,G26A)	YKL049C	CSE4	cse4-1	1.11277	0.044	1.14283	0.042	-0.02844	0.044	2e-05
tRNA-Ser(UGG,G26A)	YOL077C	BRX1	brx1-ph	0.91596	0.06	0.94968	0.039	-0.02843	0.06	8e-05
tRNA-Ser(UGG,G26A)	YPR019W	MCM4	mcm4-ph	1.21346	0.05	1.23615	0.011	-0.02771	0.05	2e-05
tRNA-Ser(UGG,G26A)	YMR229C	RRP5	rrp5-delta6	0.91486	0.124	0.94205	0.033	-0.02738	0.124	0.00067
tRNA-Ser(UGG,G26A)	YNR035C	ARC35	arc35-5	1.06721	0.009	1.09085	0.047	-0.02724	0.009	2e-05	status=JK
tRNA-Ser(UGG,G26A)	YFL034C-B	MOB2	mob2-26	0.62827	0.011	0.66106	0.036	-0.02685	0.011	0.0001	status=JK
tRNA-Ser(UGG,G26A)	YLR316C	TAD3	tad3-ph	0.62432	0.208	0.64818	0.013	-0.02669	0.208	0.00922
tRNA-Ser(UGG,G26A)	YBR058C-A	TSC3	tsc3-2	0.36842	0.032	0.39553	0.068	-0.02668	0.032	0.00019
tRNA-Ser(UGG,G26A)	YDR310C	SUM1		1.14875	0.02	1.1698	0.056	-0.02627	0.02	0
tRNA-Ser(UGG,G26A)	YML023C	NSE5	nse5-ts3	0.96969	0.003	0.99208	0.01	-0.02588	0.003	0	status=JK
tRNA-Ser(UGG,G26A)	YLL050C	COF1	cof1-5	1.09608	0.085	1.11438	0.028	-0.02481	0.085	0.00013
tRNA-Ser(UGG,G26A)	YNL075W	IMP4	imp4-2	0.74482	0.032	0.77072	0.009	-0.02479	0.032	2e-05
tRNA-Ser(UGG,G26A)	YJR076C	CDC11	cdc11-2	0.83805	0.042	0.86964	0.037	-0.02476	0.042	3e-05
tRNA-Ser(UGG,G26A)	YDL030W	PRP9	prp9-ts	0.41756	0.122	0.46078	0.155	-0.02474	0.122	0.00643
tRNA-Ser(UGG,G26A)	YKL004W	AUR1	ykl004w-ph	1.21417	0.027	1.23941	0.046	-0.02428	0.027	0
tRNA-Ser(UGG,G26A)	YLL031C	GPI13	gpi13-4	0.12655	0.042	0.14091	0.061	-0.02405	0.042	0.0094
tRNA-Ser(UGG,G26A)	YBR026C	ETR1		1.03892	0.054	1.06839	0.043	-0.02399	0.054	4e-05
tRNA-Ser(UGG,G26A)	YBR055C	PRP6	prp6-1	1.23539	0.053	1.25408	0.017	-0.02287	0.053	2e-05
tRNA-Ser(UGG,G26A)	YBR234C	ARC40	arc40-ph	1.08521	0.04	1.10297	0.006	-0.02286	0.04	1e-05
tRNA-Ser(UGG,G26A)	YLR186W	EMG1	emg1-1	0.95935	0.016	1.00085	0.08	-0.02271	0.016	0
tRNA-Ser(UGG,G26A)	YLR208W	SEC13	sec13-1	0.8984	0.02	0.91226	0.04	-0.0219	0.019	0
tRNA-Ser(UGG,G26A)	YDL008W	APC11	apc11-13	0.5922	0.047	0.61029	0.019	-0.02117	0.047	0.00014
tRNA-Ser(UGG,G26A)	YML114C	TAF8	taf8-7	1.01848	0.003	1.03134	0.031	-0.02082	0.003	0	status=JK
tRNA-Ser(UGG,G26A)	YOR174W	MED4	med4-6	0.42425	0.227	0.44596	0.015	-0.02052	0.227	0.03355
tRNA-Ser(UGG,G26A)	YLR086W	SMC4	smc4-1	0.89221	0.104	0.88633	0.131	-0.01985	0.104	0.00043
tRNA-Ser(UGG,G26A)	YDR062W	LCB2	lcb2-1	0.33803	0.04	0.35531	0.003	-0.01922	0.04	0.00044
tRNA-Ser(UGG,G26A)	YHR069C	RRP4	rrp4-1	0.79631	0.444	0.82075	0.1	-0.01713	0.444	0.03708
tRNA-Ser(UGG,G26A)	YLR088W	GAA1	gaa1-ts	1.24777	0.037	1.26531	0.037	-0.01672	0.037	1e-05
tRNA-Ser(UGG,G26A)	YML023C	NSE5	nse5-ts2	1.044	0.095	1.06283	0.009	-0.01651	0.095	0.00021
tRNA-Ser(UGG,G26A)	YLR032W	RAD5		0.97923	0.048	0.9998	0.022	-0.01646	0.048	3e-05
tRNA-Ser(UGG,G26A)	YMR227C	TAF7	taf7-ts1	0.89072	0.159	0.895	0.156	-0.01636	0.159	0.00153
tRNA-Ser(UGG,G26A)	YJL136C	RPS21B		0.95943	0.116	0.97743	0.02	-0.01615	0.116	0.00048
tRNA-Ser(UGG,G26A)	YNL062C	GCD10	gcd10-506	1.15651	0.011	1.17155	0.02	-0.01548	0.011	3e-05	status=JK
tRNA-Ser(UGG,G26A)	YNL102W	POL1	pol1-ts	1.00698	0.034	1.01985	0.027	-0.01534	0.034	1e-05
tRNA-Ser(UGG,G26A)	YOL021C	DIS3	dis3-1	1.07559	0.057	1.0824	0.035	-0.01521	0.057	4e-05
tRNA-Ser(UGG,G26A)	YHR036W	BRL1	brl1-2221	1.08664	0.05	1.10122	0.059	-0.01476	0.05	3e-05
tRNA-Ser(UGG,G26A)	YGL097W	SRM1	srm1-g282s	0.22102	0.114	0.22964	0.029	-0.01392	0.114	0.03015
tRNA-Ser(UGG,G26A)	YOR074C	CDC21	cdc21-ts	1.15765	0.033	1.1694	0.012	-0.01319	0.033	1e-05
tRNA-Ser(UGG,G26A)	YHR107C	CDC12	cdc12-td	1.11865	0.053	1.13059	0.025	-0.01316	0.053	3e-05
tRNA-Ser(UGG,G26A)	YBL041W	PRE7	pre7-ph	0.97879	0.08	0.99438	0.004	-0.01261	0.08	0.00015
tRNA-Ser(UGG,G26A)	YIR005W	IST3		1.05314	0.034	1.06992	0.029	-0.01213	0.034	1e-05
tRNA-Ser(UGG,G26A)	YKL112W	ABF1	abf1-101	1.02221	0.024	1.03026	0.009	-0.01151	0.024	0.00019	status=JK
tRNA-Ser(UGG,G26A)	YGL155W	CDC43	cdc43-2	0.82407	0.034	0.83281	0.012	-0.01089	0.034	2e-05
tRNA-Ser(UGG,G26A)	YDR449C	UTP6	ydr449c-ph	1.07964	0.122	1.09782	0.083	-0.00981	0.121	0.00039
tRNA-Ser(UGG,G26A)	YPL160W	CDC60	cdc60-ts	1.08707	0.049	1.09302	0.02	-0.00836	0.049	3e-05
tRNA-Ser(UGG,G26A)	YGR092W	DBF2	dbf2-2	1.16562	0.004	1.16228	0.052	-0.00808	0.004	0	status=JK
tRNA-Ser(UGG,G26A)	YPR179C	HDA3		1.02567	0.085	1.03452	0.037	-0.00799	0.085	0.00015
tRNA-Ser(UGG,G26A)	YDR496C	PUF6		0.91383	0.041	0.92369	0.042	-0.0079	0.041	2e-05
tRNA-Ser(UGG,G26A)	YDR166C	SEC5	sec5-24	1.12205	0.036	1.1262	0.029	-0.00696	0.036	1e-05
tRNA-Ser(UGG,G26A)	YKR086W	PRP16	prp16-2	1.07409	0.055	1.07755	0.013	-0.0066	0.055	4e-05
tRNA-Ser(UGG,G26A)	YGR179C	OKP1	okp1-5	1.1212	0.007	1.12366	0.005	-0.00575	0.007	1e-05	status=JK
tRNA-Ser(UGG,G26A)	YPR103W	PRE2	pre2-v214a	0.99428	0.026	1.00541	0.059	-0.00557	0.026	0.00023	status=JK
tRNA-Ser(UGG,G26A)	YNL158W	PGA1	pga1-ph	1.14592	0.135	1.13106	0.059	-0.00557	0.135	0.00045
tRNA-Ser(UGG,G26A)	YJL050W	MTR4	mtr4-1	1.06666	0.028	1.07181	0.002	-0.00537	0.028	0
tRNA-Ser(UGG,G26A)	YDR510W	SMT3	smt3-331	0.86007	0.103	0.8657	0.027	-0.005	0.103	0.00047
tRNA-Ser(UGG,G26A)	YDR060W	MAK21	mak21-1	1.01919	0.043	1.01911	0.009	-0.00471	0.043	2e-05
tRNA-Ser(UGG,G26A)	YLR116W	MSL5	msl5-9	1.07652	0.067	1.07048	0.046	-0.00439	0.067	7e-05
tRNA-Ser(UGG,G26A)	YJL168C	SET2		0.94312	0.043	0.94391	0.019	-0.00404	0.043	3e-05
tRNA-Ser(UGG,G26A)	YNL061W	NOP2	nop2-6	0.97642	0.083	0.96531	0.075	-0.00377	0.083	0.00017
tRNA-Ser(UGG,G26A)	YLR007W	NSE1	nse1-16	0.86585	0.068	0.87325	0.045	-0.00313	0.068	0.00014
tRNA-Ser(UGG,G26A)	YJL011C	RPC17	yjl011c-ph	0.9792	0.011	0.98411	0.017	-0.00213	0.011	4e-05	status=JK
tRNA-Ser(UGG,G26A)	YMR079W	SEC14	sec14-3	1.00079	0.04	0.99223	0.04	-0.00167	0.04	2e-05
tRNA-Ser(UGG,G26A)	YKL028W	TFA1	tfa1-21	1.10859	0.034	1.11145	0.004	-0.00154	0.034	1e-05
tRNA-Ser(UGG,G26A)	YMR033W	ARP9	arp9-1	0.95906	0.039	0.96184	0.025	-0.00094	0.039	2e-05
tRNA-Ser(UGG,G26A)	YOR326W	MYO2	myo2-16	1.33131	0.035	1.32994	0.011	-0.00091	0.035	0.00023	status=JK
tRNA-Ser(UGG,G26A)	YCR093W	CDC39	cdc39-1	1.10829	0.037	1.11076	0.006	-0.00085	0.037	1e-05
tRNA-Ser(UGG,G26A)	YMR298W	LIP1	lip1-ph	0.80235	0.054	0.80849	0.031	-0.00058	0.054	8e-05
tRNA-Ser(UGG,G26A)	YKL022C	CDC16	cdc16-1	1.08302	0.07	1.08365	0.027	-0.00039	0.07	0.0014	status=JK
tRNA-Ser(UGG,G26A)	YNL006W	LST8	lst8-15	1.14793	0.041	1.13363	0.057	0.00033	0.041	1e-05
tRNA-Ser(UGG,G26A)	YBR211C	AME1	ame1-4	1.1556	0.041	1.15356	0.021	0.00034	0.041	1e-05
tRNA-Ser(UGG,G26A)	YLR066W	SPC3	spc3-4	1.19602	0.018	1.19352	0.01	0.00061	0.018	0
tRNA-Ser(UGG,G26A)	YPR103W	PRE2	pre2-75	1.06401	0.036	1.07203	0.097	0.0014	0.036	0.00039	status=JK
tRNA-Ser(UGG,G26A)	YAR019C	CDC15	cdc15-1	1.09591	0.087	1.09638	0.022	0.00155	0.087	0.00014
tRNA-Ser(UGG,G26A)	YDR180W	SCC2	scc2-4	1.00659	0.039	1.00668	0.055	0.00206	0.039	2e-05
tRNA-Ser(UGG,G26A)	YNR038W	DBP6	dbp6-ph	1.03402	0.034	1.03798	0.024	0.00222	0.034	0.00037	status=JK
tRNA-Ser(UGG,G26A)	YLR276C	DBP9	dbp9-ph	1.08594	0.041	1.08036	0.01	0.00294	0.041	1e-05
tRNA-Ser(UGG,G26A)	YIL115C	NUP159	nup159-1	0.90612	0.042	0.9127	0.048	0.00298	0.042	3e-05
tRNA-Ser(UGG,G26A)	YBL084C	CDC27	cdc27-2	0.93753	0.044	0.94012	0.035	0.00346	0.043	3e-05
tRNA-Ser(UGG,G26A)	YKL019W	RAM2	ykl019w-ph	0.98121	0.038	0.96601	0.051	0.00397	0.038	2e-05
tRNA-Ser(UGG,G26A)	YLR029C	RPL15A	ylr029c-ph	0.96114	0.084	0.95829	0.026	0.00408	0.084	0.00018
tRNA-Ser(UGG,G26A)	YPR025C	CCL1	ccl1-ts4	1.14707	0.014	1.1403	0.005	0.00475	0.014	5e-05	status=JK
tRNA-Ser(UGG,G26A)	YPR055W	SEC8	sec8-6	1.11261	0.059	1.10106	0.067	0.00561	0.059	4e-05
tRNA-Ser(UGG,G26A)	YMR100W	MUB1		1.13385	0.019	1.13353	0.02	0.00583	0.019	0
tRNA-Ser(UGG,G26A)	YGL093W	SPC105	spc105-15	1.13714	0.057	1.13153	0.036	0.00734	0.057	3e-05
tRNA-Ser(UGG,G26A)	YPL101W	ELP4		0.9002	0.08	0.90278	0.043	0.00769	0.08	0.00019
tRNA-Ser(UGG,G26A)	YMR078C	CTF18		0.93464	0.096	0.93157	0.031	0.00805	0.096	0.0003
tRNA-Ser(UGG,G26A)	YML001W	YPT7		1.03439	0.019	1.0246	0.021	0.00826	0.019	0
tRNA-Ser(UGG,G26A)	YIL104C	SHQ1	shq1-ph	0.98903	0.016	0.97759	0.028	0.00837	0.016	8e-05	status=JK
tRNA-Ser(UGG,G26A)	YKL154W	SRP102	srp102-510	1.09832	0.01	1.0919	0.02	0.00838	0.01	3e-05	status=JK
tRNA-Ser(UGG,G26A)	YLR002C	NOC3	noc3-ph	0.48557	0.303	0.48096	0.172	0.00838	0.302	0.04902
tRNA-Ser(UGG,G26A)	YLR087C	CSF1		1.09792	0.081	1.0763	0.06	0.00842	0.08	0.00011
tRNA-Ser(UGG,G26A)	YKL018W	SWD2	swd2-ts1	1.16116	0.079	1.12241	0.123	0.00853	0.079	9e-05
tRNA-Ser(UGG,G26A)	YBL076C	ILS1	ils1-1	0.92727	0.043	0.91899	0.042	0.00948	0.043	3e-05
tRNA-Ser(UGG,G26A)	YMR271C	URA10		1.02184	0.127	1.0209	0.08	0.00949	0.127	0	status=JK;status=BG
tRNA-Ser(UGG,G26A)	YLR033W	RSC58	rsc58-ph	0.99654	0.025	0.97811	0.025	0.00978	0.025	0.0002	status=JK
tRNA-Ser(UGG,G26A)	YDR127W	ARO1		0.96292	0.02	0.96027	0.026	0.01002	0.02	0
tRNA-Ser(UGG,G26A)	YIL084C	SDS3		1.06616	0.005	1.05119	0.038	0.01037	0.005	1e-05	status=JK
tRNA-Ser(UGG,G26A)	YDR123C	INO2		0.12524	0.012	0.11799	0.006	0.01059	0.012	0.00025
tRNA-Ser(UGG,G26A)	YBR102C	EXO84	exo84-102	0.94536	0.101	0.92786	0.045	0.01062	0.101	0.00034
tRNA-Ser(UGG,G26A)	YAL002W	VPS8		1.11487	0.019	1.10649	0.027	0.01072	0.019	0
tRNA-Ser(UGG,G26A)	YNR051C	BRE5		0.96142	0.032	0.94889	0.024	0.01114	0.032	1e-05
tRNA-Ser(UGG,G26A)	YJR043C	POL32		1.04737	0.057	1.04183	0.031	0.01201	0.057	4e-05
tRNA-Ser(UGG,G26A)	YKL210W	UBA1	uba1-1	1.15793	0.09	1.13969	0.031	0.01212	0.09	0.00013
tRNA-Ser(UGG,G26A)	YPL076W	GPI2	gpi2-1-7b	0.92681	0.126	0.91034	0.061	0.01224	0.126	0.00068
tRNA-Ser(UGG,G26A)	YOL094C	RFC4	rfc4-20	0.98251	0.093	0.97322	0.057	0.01273	0.093	0.00023
tRNA-Ser(UGG,G26A)	YFL009W	CDC4	cdc4-3	1.12681	0.045	1.11755	0.006	0.01282	0.045	2e-05
tRNA-Ser(UGG,G26A)	YHR191C	CTF8	ctf8-9	0.77299	0.146	0.75543	0.113	0.01284	0.146	0.00182
tRNA-Ser(UGG,G26A)	YDR531W	CAB1	cab1-ph	0.84284	0.024	0.82673	0.045	0.01357	0.024	0.00027	status=JK
tRNA-Ser(UGG,G26A)	YMR271C	URA10		1.03354	0.126	1.01937	0.077	0.01382	0.126	0	status=JK;status=BG
tRNA-Ser(UGG,G26A)	YOR089C	VPS21		1.06007	0.046	1.04438	0.008	0.01383	0.045	2e-05
tRNA-Ser(UGG,G26A)	YML121W	GTR1		1.02983	0.031	1.02246	0.034	0.0141	0.031	1e-05
tRNA-Ser(UGG,G26A)	YJR068W	RFC2	rfc2-1	1.0473	0.099	1.04133	0.053	0.01447	0.099	0.00023
tRNA-Ser(UGG,G26A)	YMR271C	URA10		1.02917	0.163	1.01955	0.076	0.0145	0.163	0	status=JK;status=BG
tRNA-Ser(UGG,G26A)	YMR271C	URA10		1.02728	0.152	1.01312	0.083	0.01471	0.151	0	status=BG;status=JK
tRNA-Ser(UGG,G26A)	YHR058C	MED6	med6-ts	0.4745	0.224	0.46318	0.015	0.01477	0.224	0.02404
tRNA-Ser(UGG,G26A)	YDR145W	TAF12	taf12-w486stop	0.96058	0.029	0.94647	0.002	0.01504	0.029	1e-05
tRNA-Ser(UGG,G26A)	YAL011W	SWC3		1.14641	0.023	1.12639	0.028	0.01513	0.023	0.00014	status=JK
tRNA-Ser(UGG,G26A)	YDR280W	RRP45	rrp45-ph	1.36025	0.018	1.33966	0.093	0.01552	0.018	6e-05	status=JK
tRNA-Ser(UGG,G26A)	YBL084C	CDC27	cdc27-1	1.0061	0.027	0.98788	0.018	0.01586	0.027	0.00024	status=JK
tRNA-Ser(UGG,G26A)	YOR294W	RRS1	rrs1-124	1.09559	0.049	1.08105	0.01	0.01588	0.049	3e-05
tRNA-Ser(UGG,G26A)	YDR460W	TFB3	tfb3-ts	0.18925	0.049	0.17171	0.022	0.01629	0.049	0.02144	status=JK
tRNA-Ser(UGG,G26A)	YDR364C	CDC40	cdc40-ts	0.34748	0.166	0.32965	0.109	0.01657	0.166	0.02503
tRNA-Ser(UGG,G26A)	YIL126W	STH1	sth1-3	0.79535	0.08	0.78676	0.186	0.01692	0.08	0.00028
tRNA-Ser(UGG,G26A)	YGL001C	ERG26	erg26-1	1.26136	0.045	1.26535	0.073	0.01698	0.045	1e-05
tRNA-Ser(UGG,G26A)	YOR341W	RPA190	rpa190-1	1.06436	0.024	1.03766	0.031	0.01703	0.023	0
tRNA-Ser(UGG,G26A)	YOR085W	OST3		1.19535	0.018	1.17578	0.024	0.01719	0.018	0
tRNA-Ser(UGG,G26A)	YOR149C	SMP3	smp3-1	1.11118	0.099	1.11035	0.032	0.01722	0.099	0.00019
tRNA-Ser(UGG,G26A)	YMR239C	RNT1	rnt1-47	1.07265	0.028	1.05666	0.002	0.0179	0.028	0
tRNA-Ser(UGG,G26A)	YDR437W	GPI19	gpi19-2	0.92143	0.017	0.90451	0.022	0.01829	0.017	0
tRNA-Ser(UGG,G26A)	YHR012W	VPS29		0.96651	0.055	0.94449	0.018	0.01847	0.055	5e-05
tRNA-Ser(UGG,G26A)	YML102W	CAC2		1.14326	0.009	1.10547	0.056	0.01909	0.009	2e-05	status=JK
tRNA-Ser(UGG,G26A)	YOR174W	MED4	med4-54	0.72225	0.05	0.69227	0.047	0.01969	0.05	9e-05
tRNA-Ser(UGG,G26A)	YHR066W	SSF1		1.13625	0.231	1.11784	0.046	0.01975	0.231	0.00223
tRNA-Ser(UGG,G26A)	YHR166C	CDC23	cdc23-4	1.08227	0.069	1.06613	0.025	0.02004	0.069	7e-05
tRNA-Ser(UGG,G26A)	YGL044C	RNA15	rna15-58	1.07932	0.016	1.04319	0.058	0.02007	0.016	7e-05	status=JK
tRNA-Ser(UGG,G26A)	YBR253W	SRB6	srb6-ph	1.16665	0.006	1.14491	0.035	0.02031	0.006	1e-05	status=JK
tRNA-Ser(UGG,G26A)	YDL098C	SNU23	snu23-ph	0.97129	0.067	0.95481	0.049	0.02106	0.067	9e-05
tRNA-Ser(UGG,G26A)	YPL082C	MOT1	mot1-1033	0.13795	0.061	0.11563	0.092	0.02127	0.061	0.02011
tRNA-Ser(UGG,G26A)	YBR121C	GRS1	grs1-ph	1.04164	0.111	1.0189	0.016	0.02133	0.111	0.00033
tRNA-Ser(UGG,G26A)	YLR298C	YHC1	yhc1-1	1.22407	0.042	1.19936	0.037	0.02218	0.042	1e-05
tRNA-Ser(UGG,G26A)	YDR228C	PCF11	pcf11-ts9	1.09577	0.163	1.07863	0.071	0.02244	0.163	0.00089
tRNA-Ser(UGG,G26A)	YDR045C	RPC11	rpc11-ph	1.12835	0.065	1.10385	0.041	0.02311	0.065	5e-05
tRNA-Ser(UGG,G26A)	YMR154C	RIM13		1.06257	0.02	1.03854	0.053	0.02352	0.02	0.00012	status=JK
tRNA-Ser(UGG,G26A)	YLL004W	ORC3	orc3-70	1.02249	0.068	0.99269	0.039	0.02356	0.068	8e-05
tRNA-Ser(UGG,G26A)	YNL102W	POL1	pol1-1	1.07294	0.076	1.0589	0.037	0.02359	0.075	0.0001
tRNA-Ser(UGG,G26A)	YGL130W	CEG1	ceg1-34	1.00372	0.012	0.97914	0.023	0.024	0.012	0
tRNA-Ser(UGG,G26A)	YOR254C	SEC63	sec63-1	0.86314	0.017	0.83577	0.02	0.02502	0.017	0
tRNA-Ser(UGG,G26A)	YOL069W	NUF2	nuf2-61	1.1379	0.037	1.12045	0.013	0.02542	0.037	1e-05
tRNA-Ser(UGG,G26A)	YOR030W	DFG16		0.98217	0.048	0.94822	0.029	0.02567	0.048	3e-05
tRNA-Ser(UGG,G26A)	YER092W	IES5		0.91435	0.042	0.88777	0.005	0.02606	0.042	3e-05
tRNA-Ser(UGG,G26A)	YGR092W	DBF2	dbf2-3	1.01194	0.049	0.98484	0.032	0.02658	0.049	3e-05
tRNA-Ser(UGG,G26A)	YGR195W	SKI6	ski6-ph	1.01249	0.081	0.99709	0.022	0.02669	0.081	0.00014
tRNA-Ser(UGG,G26A)	YNL126W	SPC98	spc98-ph	1.18972	0.034	1.144	0.064	0.02694	0.034	1e-05
tRNA-Ser(UGG,G26A)	YDR082W	STN1	stn1-13	1.11287	0.077	1.09164	0.047	0.02715	0.076	9e-05
tRNA-Ser(UGG,G26A)	YGR278W	CWC22	cwc22-ph	1.11835	0.005	1.08936	0.011	0.02827	0.005	1e-05	status=JK
tRNA-Ser(UGG,G26A)	YDR334W	SWR1		1.04894	0.039	1.02025	0.002	0.02891	0.039	0.00045	status=JK
tRNA-Ser(UGG,G26A)	YAL041W	CDC24	cdc24-h	1.16426	0.083	1.13156	0.035	0.02906	0.083	0.0017	status=JK
tRNA-Ser(UGG,G26A)	YJL085W	EXO70	exo70-29/37	0.80638	0.073	0.79381	0.034	0.02928	0.072	0.00268	status=JK
tRNA-Ser(UGG,G26A)	YKL074C	MUD2		1.1344	0.065	1.11365	0.047	0.02949	0.065	5e-05
tRNA-Ser(UGG,G26A)	YPL235W	RVB2	rvb2-ph	1.16109	0.028	1.12816	0.029	0.02964	0.028	0
tRNA-Ser(UGG,G26A)	YGL043W	DST1		1.1587	0.081	1.12306	0.037	0.02989	0.081	9e-05
tRNA-Ser(UGG,G26A)	YER161C	SPT2		1.01042	0.029	0.97935	0.046	0.03003	0.029	1e-05
tRNA-Ser(UGG,G26A)	YDR004W	RAD57		0.87151	0.146	0.84058	0.06	0.03046	0.146	0.00127
tRNA-Ser(UGG,G26A)	YNL006W	LST8	lst8-6	0.47683	0.086	0.45673	0.383	0.03072	0.086	0.01074	status=JK
tRNA-Ser(UGG,G26A)	YCL032W	STE50		1.06549	0.044	1.03491	0.037	0.03118	0.044	2e-05
tRNA-Ser(UGG,G26A)	YJL005W	CYR1	cdc35-1	1.12074	0.069	1.08784	0.031	0.03153	0.069	6e-05
tRNA-Ser(UGG,G26A)	YPL266W	DIM1	dim1-2	0.94444	0.046	0.91514	0.032	0.03178	0.046	3e-05
tRNA-Ser(UGG,G26A)	YBR160W	CDC28	cdc28-13	1.08751	0.024	1.05484	0.003	0.03198	0.024	0
tRNA-Ser(UGG,G26A)	YLL038C	ENT4		1.05698	0.006	1.02128	0.015	0.03306	0.006	1e-05	status=JK
tRNA-Ser(UGG,G26A)	YDR118W	APC4	apc4-ph	1.14401	0.006	1.10875	0.023	0.03313	0.006	0
tRNA-Ser(UGG,G26A)	YJL039C	NUP192	nup192-15	1.01015	0.017	0.97197	0.04	0.03346	0.017	0
tRNA-Ser(UGG,G26A)	YKR086W	PRP16	prp16-ts	1.07257	0.07	1.03728	0.034	0.03356	0.07	8e-05
tRNA-Ser(UGG,G26A)	YPR175W	DPB2	dpb2-1	1.0098	0.076	0.97688	0.054	0.03381	0.076	0.00012
tRNA-Ser(UGG,G26A)	YMR296C	LCB1	lcb1-5	0.91353	0.007	0.87919	0.028	0.03395	0.007	2e-05	status=JK
tRNA-Ser(UGG,G26A)	YNL102W	POL1	pol1-12	1.15061	0.066	1.10998	0.015	0.03421	0.066	5e-05
tRNA-Ser(UGG,G26A)	YDR208W	MSS4	mss4-102	0.59284	0.181	0.56189	0.104	0.03431	0.181	0.00721
tRNA-Ser(UGG,G26A)	YLR291C	GCD7	gcd7-ph	1.16443	0.045	1.12151	0.034	0.03509	0.045	2e-05
tRNA-Ser(UGG,G26A)	YGR135W	PRE9		1.09424	0.049	1.05442	0.035	0.03509	0.049	2e-05
tRNA-Ser(UGG,G26A)	YFR028C	CDC14	cdc14-1	1.05777	0.055	1.02092	0.022	0.03571	0.055	4e-05
tRNA-Ser(UGG,G26A)	YHR200W	RPN10		1.16688	0.039	1.12605	0.007	0.03631	0.039	1e-05
tRNA-Ser(UGG,G26A)	YHR088W	RPF1	rpf1-1	1.0465	0.034	0.99525	0.054	0.03661	0.034	1e-05
tRNA-Ser(UGG,G26A)	YDR238C	SEC26	sec26-f856aw860a	1.31884	0.05	1.28142	0.008	0.03671	0.05	1e-05
tRNA-Ser(UGG,G26A)	YJL091C	GWT1	gwt1-20	0.95658	0.042	0.92261	0.074	0.03714	0.042	0.00063	status=JK
tRNA-Ser(UGG,G26A)	YKR092C	SRP40		1.08473	0.042	1.04644	0.045	0.03753	0.042	2e-05
tRNA-Ser(UGG,G26A)	YGL213C	SKI8		1.27629	0.135	1.25512	0.073	0.03768	0.135	0.00032
tRNA-Ser(UGG,G26A)	YPR018W	RLF2		1.17167	0.064	1.1268	0.017	0.03794	0.064	5e-05
tRNA-Ser(UGG,G26A)	YDR086C	SSS1	sss1-ph	1.22168	0.086	1.1802	0.057	0.03821	0.086	0.0001
tRNA-Ser(UGG,G26A)	YBR060C	ORC2	orc2-3	1.15395	0.085	1.12324	0.065	0.03877	0.085	0.00011
tRNA-Ser(UGG,G26A)	YGL022W	STT3	stt3-7	1.01726	0.076	0.98361	0.024	0.03878	0.076	0.00011
tRNA-Ser(UGG,G26A)	YDL102W	POL3	cdc2-2	1.05962	0.03	1.0201	0.004	0.03935	0.03	1e-05
tRNA-Ser(UGG,G26A)	YLR166C	SEC10	sec10-2	1.0939	0.054	1.05084	0.02	0.03987	0.054	3e-05
tRNA-Ser(UGG,G26A)	YML065W	ORC1	orc1-ph	0.90228	0.008	0.85809	0.01	0.04068	0.008	0
tRNA-Ser(UGG,G26A)	YGR092W	DBF2	dbf2-1	1.08017	0.018	1.03692	0.033	0.04153	0.018	0
tRNA-Ser(UGG,G26A)	YOR168W	GLN4	gln4-ph	1.12502	0.037	1.08415	0.019	0.04257	0.037	0.00036	status=JK
tRNA-Ser(UGG,G26A)	YKL104C	GFA1	gfa1-97	0.92614	0.026	0.82452	0.209	0.04272	0.026	0.00027	status=JK
tRNA-Ser(UGG,G26A)	YKL112W	ABF1	abf1-102	1.06268	0.013	1.01848	0.014	0.04314	0.013	0
tRNA-Ser(UGG,G26A)	YDR189W	SLY1	sly1-ts	1.12611	0.002	1.08844	0.056	0.04316	0.002	0	status=JK
tRNA-Ser(UGG,G26A)	YMR094W	CTF13	ctf13-30	1.26358	0.052	1.22624	0.016	0.0433	0.052	2e-05
tRNA-Ser(UGG,G26A)	YGL233W	SEC15	sec15-1	1.11732	0.032	1.07635	0.015	0.04338	0.032	1e-05
tRNA-Ser(UGG,G26A)	YJL104W	PAM16	pam16-3	0.92633	0.028	0.88844	0.058	0.04365	0.028	0.0003	status=JK
tRNA-Ser(UGG,G26A)	YBL093C	ROX3	rox3-182	0.23694	0.02	0.19293	0.017	0.04375	0.02	0.00016
tRNA-Ser(UGG,G26A)	YPR103W	PRE2	pre2-2	0.99586	0.129	0.96267	0.105	0.04397	0.129	0.00058
tRNA-Ser(UGG,G26A)	YHR191C	CTF8		1.12596	0.021	1.0879	0.036	0.04404	0.021	0.00012	status=JK
tRNA-Ser(UGG,G26A)	YDL017W	CDC7	cdc7-4	1.26815	0.046	1.22452	0.003	0.0441	0.046	1e-05
tRNA-Ser(UGG,G26A)	YGR140W	CBF2	cbf2-1	1.11924	0.097	1.07495	0.024	0.04431	0.097	0.00018
tRNA-Ser(UGG,G26A)	YBR135W	CKS1	cks1-38	0.93527	0.085	0.89499	0.016	0.04437	0.085	0.0002
tRNA-Ser(UGG,G26A)	YML069W	POB3	pob3-q308k	0.19598	0.019	0.14998	0.005	0.04464	0.019	0.00324	status=JK
tRNA-Ser(UGG,G26A)	YDR164C	SEC1	sec1-1	1.20575	0.048	1.15643	0.022	0.04487	0.048	2e-05
tRNA-Ser(UGG,G26A)	YDR339C	FCF1	fcf1-ph	0.97268	0.054	0.92961	0.007	0.04538	0.054	5e-05
tRNA-Ser(UGG,G26A)	YMR304W	UBP15		1.25506	0.016	1.20936	0.005	0.04616	0.016	5e-05	status=JK
tRNA-Ser(UGG,G26A)	YBL007C	SLA1		1.17136	0.071	1.13001	0.045	0.04626	0.071	6e-05
tRNA-Ser(UGG,G26A)	YHR036W	BRL1	brl1-k405i	1.14224	0.043	1.09759	0.03	0.04653	0.043	1e-05
tRNA-Ser(UGG,G26A)	YJL085W	EXO70	exo70-38	1.22295	0.018	1.18489	0.041	0.04657	0.018	7e-05	status=JK
tRNA-Ser(UGG,G26A)	YPR103W	PRE2	pre2-127	1.08147	0.038	1.03978	0.028	0.04684	0.038	1e-05
tRNA-Ser(UGG,G26A)	YBR057C	MUM2		1.1723	0.04	1.12379	0.008	0.04708	0.04	1e-05
tRNA-Ser(UGG,G26A)	YER125W	RSP5	rsp5-3	1.17828	0.016	1.1416	0.074	0.04718	0.016	7e-05	status=JK
tRNA-Ser(UGG,G26A)	YJR007W	SUI2	yjr007w-ph	1.00563	0.085	0.97469	0.066	0.04738	0.085	0.00016
tRNA-Ser(UGG,G26A)	YDL103C	QRI1	qri1-ts1	1.15532	0.04	1.10115	0.05	0.04749	0.04	1e-05
tRNA-Ser(UGG,G26A)	YDR392W	SPT3		0.9846	0.042	0.93267	0.012	0.04751	0.042	2e-05
tRNA-Ser(UGG,G26A)	YDR311W	TFB1	tfb1-6	0.57225	0.125	0.53413	0.183	0.04843	0.125	0.00274
tRNA-Ser(UGG,G26A)	YBL026W	LSM2	lsm2-ph	1.23918	0.031	1.18846	0.017	0.04856	0.031	0
tRNA-Ser(UGG,G26A)	YNL001W	DOM34		1.11182	0.054	1.06772	0.037	0.04876	0.054	3e-05
tRNA-Ser(UGG,G26A)	YGR245C	SDA1	sda1-2	0.86814	0.041	0.82117	0.014	0.049	0.041	3e-05
tRNA-Ser(UGG,G26A)	YIL062C	ARC15	arc15-10	1.11303	0.094	1.0553	0.047	0.04925	0.094	0.00017
tRNA-Ser(UGG,G26A)	YGL145W	TIP20	tip20-5	1.12516	0.006	1.0766	0.004	0.04951	0.006	1e-05	status=JK
tRNA-Ser(UGG,G26A)	YER148W	SPT15	spt15-i143n	0.84517	0.163	0.77055	0.153	0.04957	0.163	0.00192
tRNA-Ser(UGG,G26A)	YLR163C	MAS1	mas1-1	1.16694	0.124	1.11186	0.029	0.04966	0.124	0.00033
tRNA-Ser(UGG,G26A)	YDR158W	HOM2		1.11368	0.036	1.06057	0.02	0.05042	0.036	0.00035	status=JK
tRNA-Ser(UGG,G26A)	YJL046W	AIM22		1.15502	0.047	1.10856	0.046	0.05045	0.047	2e-05
tRNA-Ser(UGG,G26A)	YMR263W	SAP30		1.18575	0.033	1.12162	0.055	0.05083	0.033	1e-05
tRNA-Ser(UGG,G26A)	YDL028C	MPS1	mps1-3796	1.08766	0.031	1.03711	0.026	0.05097	0.031	1e-05
tRNA-Ser(UGG,G26A)	YLR440C	SEC39	sec39-ph	0.7194	0.031	0.6574	0.037	0.05144	0.031	2e-05
tRNA-Ser(UGG,G26A)	YPL174C	NIP100		1.04539	0.054	0.99477	0.006	0.05176	0.054	4e-05
tRNA-Ser(UGG,G26A)	YPR183W	DPM1	dpm1-6	0.9929	0.028	0.94133	0.006	0.05257	0.028	1e-05
tRNA-Ser(UGG,G26A)	YBR160W	CDC28	cdc28-1	1.2064	0.009	1.15827	0.042	0.05293	0.009	2e-05	status=JK
tRNA-Ser(UGG,G26A)	YBR236C	ABD1	abd1-8	1.06098	0.072	1.0047	0.039	0.05356	0.072	9e-05
tRNA-Ser(UGG,G26A)	YJR006W	POL31	pol31-ph	1.20716	0.025	1.15493	0.045	0.05389	0.025	0.00014	status=JK
tRNA-Ser(UGG,G26A)	YOL135C	MED7	med7-163	1.04269	0.033	0.98637	0.021	0.05443	0.033	1e-05
tRNA-Ser(UGG,G26A)	YDL097C	RPN6	rpn6-1	1.13536	0.073	1.08327	0.056	0.05447	0.073	7e-05
tRNA-Ser(UGG,G26A)	YMR117C	SPC24	spc24-10	1.23522	0.044	1.18497	0.023	0.0548	0.044	1e-05
tRNA-Ser(UGG,G26A)	YCL010C	SGF29		1.10246	0.048	1.04618	0.012	0.05481	0.048	2e-05
tRNA-Ser(UGG,G26A)	YER155C	BEM2		0.98184	0.039	0.92373	0.021	0.05519	0.039	2e-05
tRNA-Ser(UGG,G26A)	YJL072C	PSF2	yjl072c-ph	1.21197	0.014	1.15384	0.038	0.05548	0.014	5e-05	status=JK
tRNA-Ser(UGG,G26A)	YBL097W	BRN1	brn1-9	0.34173	0.206	0.28194	0.101	0.05581	0.206	0.04514
tRNA-Ser(UGG,G26A)	YLR340W	RPP0	rpp0-ph	1.192	0.052	1.13035	0.021	0.05624	0.052	2e-05
tRNA-Ser(UGG,G26A)	YDR527W	RBA50	rba50-ph	1.00315	0.065	0.94367	0.042	0.05637	0.065	7e-05
tRNA-Ser(UGG,G26A)	YHR186C	KOG1	kog1-1	1.15738	0.004	1.10363	0.049	0.05644	0.004	0	status=JK
tRNA-Ser(UGG,G26A)	YAL041W	CDC24	cdc24-2	1.28803	0.045	1.23429	0.009	0.0569	0.045	1e-05
tRNA-Ser(UGG,G26A)	YJR065C	ARP3	arp3-f306g	1.19744	0.218	1.11435	0.232	0.0571	0.217	0.0016
tRNA-Ser(UGG,G26A)	YOR370C	MRS6	mrs6-2	1.2056	0.056	1.15925	0.059	0.05719	0.056	3e-05
tRNA-Ser(UGG,G26A)	YMR239C	RNT1	rnt1-ts	1.35168	0.087	1.28065	0.049	0.05721	0.087	7e-05
tRNA-Ser(UGG,G26A)	YBL097W	BRN1	brn1-16	1.16231	0.042	1.10384	0.003	0.05737	0.042	1e-05
tRNA-Ser(UGG,G26A)	YFL034C-B	MOB2	mob2-19	0.98472	0.067	0.92436	0.06	0.05817	0.067	9e-05
tRNA-Ser(UGG,G26A)	YBR254C	TRS20	trs20-ph	0.88987	0.004	0.83501	0.019	0.05921	0.004	1e-05	status=JK
tRNA-Ser(UGG,G26A)	YHR088W	RPF1	rpf1-ph	1.015	0.055	0.95279	0.035	0.05936	0.055	4e-05
tRNA-Ser(UGG,G26A)	YJR139C	HOM6		1.02198	0.01	0.96051	0.005	0.05957	0.01	3e-05	status=JK
tRNA-Ser(UGG,G26A)	YDR054C	CDC34	cdc34-1	1.15119	0.134	1.09347	0.039	0.05961	0.134	0.00043
tRNA-Ser(UGG,G26A)	YFL039C	ACT1	act1-105	1.00024	0.007	0.94282	0.029	0.06023	0.007	2e-05	status=JK
tRNA-Ser(UGG,G26A)	YDR303C	RSC3	rsc3-1	1.20762	0.023	1.14226	0.041	0.06072	0.023	0.00012	status=JK
tRNA-Ser(UGG,G26A)	YLR319C	BUD6		1.20884	0.047	1.14772	0.025	0.06093	0.047	2e-05
tRNA-Ser(UGG,G26A)	YGR274C	TAF1	taf1-2	0.98428	0.015	0.91678	0.016	0.06247	0.015	8e-05	status=JK
tRNA-Ser(UGG,G26A)	YNR017W	TIM23	tim23-ph	0.88625	0.01	0.81851	0.019	0.06269	0.01	4e-05	status=JK
tRNA-Ser(UGG,G26A)	YER083C	GET2		1.09949	0.029	1.03597	0.042	0.06275	0.029	1e-05
tRNA-Ser(UGG,G26A)	YIL109C	SEC24	sec24-20	1.04164	0.063	0.97513	0.023	0.06329	0.063	6e-05
tRNA-Ser(UGG,G26A)	YNL038W	GPI15	gpi15-ph	1.09096	0.064	1.03557	0.038	0.06373	0.064	6e-05
tRNA-Ser(UGG,G26A)	YBR055C	PRP6	prp6-ts	1.14627	0.042	1.08341	0.035	0.0641	0.042	0.00045	status=JK
tRNA-Ser(UGG,G26A)	YFR028C	CDC14	cdc14-3	0.8354	0.051	0.76373	0.036	0.0657	0.051	6e-05
tRNA-Ser(UGG,G26A)	YCR002C	CDC10	cdc10-2	1.18508	0.009	1.11256	0.026	0.06621	0.009	2e-05	status=JK
tRNA-Ser(UGG,G26A)	YOR204W	DED1	ded1-f144c	0.18724	0.004	0.12747	0.051	0.06668	0.004	0.00015	status=JK
tRNA-Ser(UGG,G26A)	YBR087W	RFC5	rfc5-1	1.12041	0.099	1.059	0.068	0.0672	0.099	0.00019
tRNA-Ser(UGG,G26A)	YOR070C	GYP1		1.04474	0.063	0.96979	0.047	0.06824	0.063	6e-05
tRNA-Ser(UGG,G26A)	YKL203C	TOR2	tor2-21	0.84962	0.039	0.77372	0.023	0.06923	0.039	3e-05
tRNA-Ser(UGG,G26A)	YBR152W	SPP381	spp381-ph	1.11173	0.044	1.04323	0.017	0.06961	0.044	2e-05
tRNA-Ser(UGG,G26A)	YCL059C	KRR1	krr1-18	0.94016	0.042	0.86384	0.026	0.06964	0.042	2e-05
tRNA-Ser(UGG,G26A)	YHR085W	IPI1	ipi1-ph	0.91802	0.035	0.84922	0.006	0.07045	0.035	2e-05
tRNA-Ser(UGG,G26A)	YGL163C	RAD54		1.05205	0.064	0.98172	0.017	0.07069	0.064	6e-05
tRNA-Ser(UGG,G26A)	YKL193C	SDS22	sds22-5	1.25238	0.063	1.17662	0.022	0.07085	0.063	4e-05
tRNA-Ser(UGG,G26A)	YDR050C	TPI1	tpi1-1670	1.30792	0.063	1.23217	0.022	0.07272	0.063	3e-05
tRNA-Ser(UGG,G26A)	YBR175W	SWD3		0.92366	0.066	0.85402	0.03	0.07338	0.066	0.0001
tRNA-Ser(UGG,G26A)	YIL143C	SSL2	ssl2-ts	0.98576	0.035	0.94702	0.13	0.0734	0.035	0.00042	status=JK
tRNA-Ser(UGG,G26A)	YFL034C-B	MOB2	mob2-11	0.85559	0.081	0.79534	0.163	0.07374	0.081	0.00023
tRNA-Ser(UGG,G26A)	YIL021W	RPB3	rpb3-2	1.05572	0.014	0.98497	0.041	0.07392	0.014	6e-05	status=JK
tRNA-Ser(UGG,G26A)	YDR156W	RPA14		1.11819	0.019	1.05489	0.07	0.07487	0.019	0.0001	status=JK
tRNA-Ser(UGG,G26A)	YIR006C	PAN1	pan1-4	1.03798	0.003	0.94966	0.051	0.07519	0.003	0	status=JK
tRNA-Ser(UGG,G26A)	YFL005W	SEC4	sec4-8	1.1056	0.02	1.0364	0.027	0.07566	0.02	0
tRNA-Ser(UGG,G26A)	YHR036W	BRL1	brl1-c371r	1.39388	0.011	1.31604	0.026	0.07625	0.011	2e-05	status=JK
tRNA-Ser(UGG,G26A)	YOR122C	PFY1	pfy1-13	1.01015	0.059	0.93154	0.008	0.07647	0.059	6e-05
tRNA-Ser(UGG,G26A)	YLR293C	GSP1	gsp1-p162l	0.98593	0.032	0.90393	0.014	0.07654	0.032	1e-05
tRNA-Ser(UGG,G26A)	YGL174W	BUD13		1.1115	0.024	1.04174	0.018	0.07663	0.024	0
tRNA-Ser(UGG,G26A)	YJL115W	ASF1		1.03029	0.025	0.95407	0.011	0.07693	0.025	0.00019	status=JK
tRNA-Ser(UGG,G26A)	YFL034C-B	MOB2	mob2-36	1.01326	0.011	0.93364	0.014	0.07694	0.011	4e-05	status=JK
tRNA-Ser(UGG,G26A)	YLR119W	SRN2		1.18428	0.022	1.113	0.064	0.07707	0.022	0.00012	status=JK
tRNA-Ser(UGG,G26A)	YML041C	VPS71		1.00985	0.102	0.93442	0.046	0.07752	0.102	0.00028
tRNA-Ser(UGG,G26A)	YMR112C	MED11	med11-ts	0.3897	0.029	0.30651	0.015	0.07975	0.029	0.00012
tRNA-Ser(UGG,G26A)	YLR071C	RGR1	rgr1-100	0.34925	0.068	0.26637	0.005	0.08106	0.068	0.002
tRNA-Ser(UGG,G26A)	YNL067W	RPL9B		1.1023	0.029	1.02383	0.026	0.08132	0.029	1e-05
tRNA-Ser(UGG,G26A)	YJL074C	SMC3	smc3-42	1.19873	0.011	1.10977	0.028	0.08139	0.011	3e-05	status=JK
tRNA-Ser(UGG,G26A)	YLR103C	CDC45	cdc45-27	1.35584	0.18	1.25274	0.088	0.0817	0.18	0.00064
tRNA-Ser(UGG,G26A)	YML126C	ERG13	erg13-ph	0.90087	0.068	0.81037	0.035	0.08189	0.068	0.00012
tRNA-Ser(UGG,G26A)	YPL093W	NOG1	nog1-1	0.88189	0.019	0.79002	0.073	0.08207	0.019	0.00015	status=JK
tRNA-Ser(UGG,G26A)	YKR068C	BET3	bet3-ph	0.2504	0.015	0.16822	0.113	0.08248	0.015	0.00112	status=JK
tRNA-Ser(UGG,G26A)	YDR463W	STP1		1.04335	0.05	0.95855	0.017	0.08261	0.05	3e-05
tRNA-Ser(UGG,G26A)	YPL101W	ELP4		1.10009	0.105	1.02339	0.036	0.08289	0.105	0.00024
tRNA-Ser(UGG,G26A)	YOR294W	RRS1	rrs1-84	1.151	0.049	1.06916	0.005	0.0836	0.049	2e-05
tRNA-Ser(UGG,G26A)	YDR208W	MSS4	mss4-103	1.13165	0.034	1.04625	0.008	0.08385	0.034	1e-05
tRNA-Ser(UGG,G26A)	YML064C	TEM1	tem1-3	1.24472	0.186	1.16849	0.09	0.08468	0.186	0.0009
tRNA-Ser(UGG,G26A)	YIL022W	TIM44	tim44-8	1.16451	0.038	1.08398	0.046	0.08481	0.038	1e-05
tRNA-Ser(UGG,G26A)	YIL008W	URM1		1.0335	0.141	0.93883	0.081	0.08592	0.141	0.00069
tRNA-Ser(UGG,G26A)	YHR034C	PIH1		1.18371	0.078	1.0939	0.032	0.08603	0.078	8e-05
tRNA-Ser(UGG,G26A)	YOR194C	TOA1	toa1-ph	0.8181	0.059	0.73147	0.08	0.08615	0.059	0.0001
tRNA-Ser(UGG,G26A)	YDR201W	SPC19	spc19-ph	1.2072	0.25	1.12934	0.099	0.0865	0.25	0.00236
tRNA-Ser(UGG,G26A)	YCL061C	MRC1		1.20575	0.119	1.09236	0.076	0.08733	0.119	0
tRNA-Ser(UGG,G26A)	YKL035W	UGP1	ugp1-ph	1.13374	0.095	1.02406	0.083	0.08877	0.095	0.00016
tRNA-Ser(UGG,G26A)	YLR145W	RMP1	rmp1-ts	0.87699	0.017	0.79163	0.021	0.08966	0.017	0.00012	status=JK
tRNA-Ser(UGG,G26A)	YKL176C	LST4		1.10197	0.039	1.00995	0.016	0.08993	0.039	1e-05
tRNA-Ser(UGG,G26A)	YBR135W	CKS1	cks1-35	1.04391	0.027	0.95543	0.022	0.09014	0.027	0
tRNA-Ser(UGG,G26A)	YML015C	TAF11	taf11-ts2	0.97993	0.005	0.89266	0.006	0.09017	0.005	1e-05	status=JK
tRNA-Ser(UGG,G26A)	YNL079C	TPM1		1.00982	0.079	0.92454	0.01	0.09032	0.079	0.00013
tRNA-Ser(UGG,G26A)	YLR272C	YCS4	ycs4-1	0.10692	0.019	0.01608	0.016	0.09063	0.019	0.01018	status=JK
tRNA-Ser(UGG,G26A)	YFL034C-B	MOB2	mob2-28	0.80859	0.341	0.68194	0.317	0.09081	0.341	0.01775
tRNA-Ser(UGG,G26A)	YLR457C	NBP1	nbp1-1	1.42157	0.057	1.32659	0.014	0.09094	0.057	2e-05
tRNA-Ser(UGG,G26A)	YGL092W	NUP145	nup145-r4	1.18132	0.088	1.08599	0.056	0.09096	0.088	0.00011
tRNA-Ser(UGG,G26A)	YHR129C	ARP1		1.21704	0.06	1.12775	0.032	0.09121	0.06	3e-05
tRNA-Ser(UGG,G26A)	YLR384C	IKI3		1.04923	0.047	0.96233	0.018	0.09225	0.047	2e-05
tRNA-Ser(UGG,G26A)	YKL112W	ABF1	abf1-103	0.2517	0.039	0.14622	0.087	0.09276	0.038	0.00771	status=JK
tRNA-Ser(UGG,G26A)	YPL076W	GPI2	gpi2-774	1.11811	0.021	1.0205	0.025	0.09295	0.021	0.00012	status=JK
tRNA-Ser(UGG,G26A)	YJL002C	OST1	ost1-6	1.1123	0.217	1.06283	0.162	0.09299	0.217	0.00197
tRNA-Ser(UGG,G26A)	YDR052C	DBF4	dbf4-ts	1.11809	0.055	1.02404	0.02	0.09336	0.055	3e-05
tRNA-Ser(UGG,G26A)	YIL109C	SEC24	sec24-2	1.19675	0.046	1.10159	0.021	0.09359	0.045	2e-05
tRNA-Ser(UGG,G26A)	YAL034W-A	MTW1	mtw1-ts	1.21361	0.153	1.11217	0.103	0.09437	0.152	0.00054
tRNA-Ser(UGG,G26A)	YMR190C	SGS1		1.18749	0.008	1.09767	0.021	0.09438	0.008	2e-05	status=JK
tRNA-Ser(UGG,G26A)	YHR190W	ERG9	erg9-ph	1.11421	0.046	1.01854	0.06	0.09484	0.046	2e-05
tRNA-Ser(UGG,G26A)	YDL065C	PEX19		1.28885	0.115	1.18047	0.039	0.09501	0.115	0.0002
tRNA-Ser(UGG,G26A)	YGR274C	TAF1	taf1-1	1.13846	0.021	1.03689	0.012	0.09539	0.021	0
tRNA-Ser(UGG,G26A)	YBR164C	ARL1		1.18973	0.043	1.08891	0.03	0.09548	0.043	1e-05
tRNA-Ser(UGG,G26A)	YLL036C	PRP19	prp19-1	0.97818	0.034	0.84788	0.137	0.09559	0.034	0.00039	status=JK
tRNA-Ser(UGG,G26A)	YJR112W	NNF1	nnf1-17	1.20494	0.007	1.1195	0.035	0.09574	0.007	0
tRNA-Ser(UGG,G26A)	YDR331W	GPI8	ydr331w-ph	1.26361	0.139	1.15368	0.036	0.09582	0.139	0.00037
tRNA-Ser(UGG,G26A)	YKL208W	CBT1		1.18917	0.152	1.09864	0.057	0.09582	0.152	0.00057
tRNA-Ser(UGG,G26A)	YDR228C	PCF11	pcf11-2	1.08467	0.033	0.99111	0.044	0.09616	0.033	1e-05
tRNA-Ser(UGG,G26A)	YML032C	RAD52		1.01545	0.075	0.91885	0.031	0.09663	0.075	0.00011
tRNA-Ser(UGG,G26A)	YJL097W	PHS1	phs1-ph	1.3569	0.226	1.26847	0.038	0.09717	0.225	0.00123
tRNA-Ser(UGG,G26A)	YOR075W	UFE1	ufe1-1	1.24791	0.182	1.14834	0.135	0.09729	0.182	0.00084
tRNA-Ser(UGG,G26A)	YML105C	SEC65	sec65-1	0.95071	0.176	0.858	0.02	0.09748	0.176	0.00169
tRNA-Ser(UGG,G26A)	YAR007C	RFA1	rfa1-m2	1.15806	0.094	1.05605	0.043	0.0978	0.094	0.00015
tRNA-Ser(UGG,G26A)	YML125C	PGA3	pga3-ph	1.26692	0.127	1.15976	0.038	0.09831	0.127	0.00028
tRNA-Ser(UGG,G26A)	YOR122C	PFY1	pfy1-4	0.99778	0.056	0.87676	0.08	0.09883	0.056	5e-05
tRNA-Ser(UGG,G26A)	YOR249C	APC5	apc5-ca	1.19803	0.029	1.10054	0.014	0.09914	0.029	0
tRNA-Ser(UGG,G26A)	YDR311W	TFB1	tfb1-1	0.73812	0.101	0.65677	0.217	0.10062	0.1	0.00069
tRNA-Ser(UGG,G26A)	YBR154C	RPB5	rpb5-ph	1.25595	0.102	1.16033	0.025	0.10074	0.102	0.00015
tRNA-Ser(UGG,G26A)	YJR006W	POL31	hys2-ts	0.8553	0.044	0.75488	0.006	0.10102	0.043	4e-05
tRNA-Ser(UGG,G26A)	YCL059C	KRR1	krr1-17	1.1774	0.095	1.07586	0.001	0.10165	0.095	0.00015
tRNA-Ser(UGG,G26A)	YDR437W	GPI19	gpi19-ph	0.87779	0.025	0.77532	0.025	0.10185	0.025	1e-05
tRNA-Ser(UGG,G26A)	YHR036W	BRL1	brl1-c371s	1.29148	0.035	1.18676	0.002	0.10217	0.035	1e-05
tRNA-Ser(UGG,G26A)	YOR143C	THI80	thi80-ph	1.21647	0.035	1.1136	0.01	0.10226	0.035	1e-05
tRNA-Ser(UGG,G26A)	YER083C	GET2		1.22222	0.048	1.11686	0.003	0.10315	0.048	2e-05
tRNA-Ser(UGG,G26A)	YGR099W	TEL2	tel2-7	1.31971	0.053	1.21607	0.013	0.10342	0.053	2e-05
tRNA-Ser(UGG,G26A)	YPL255W	BBP1	bbp1-1	1.23597	0.029	1.13012	0.016	0.10415	0.029	0
tRNA-Ser(UGG,G26A)	YAL041W	CDC24	cdc24-11	1.17176	0.121	1.05715	0.063	0.1048	0.121	0.0003
tRNA-Ser(UGG,G26A)	YLR089C	ALT1		1.03852	0.037	0.94346	0.049	0.10527	0.037	1e-05
tRNA-Ser(UGG,G26A)	YNL138W	SRV2	srv2-2	0.8253	0.009	0.72056	0.005	0.10614	0.009	0
tRNA-Ser(UGG,G26A)	YKL144C	RPC25	rpc25-ph	1.07857	0.079	0.96975	0.015	0.10659	0.079	0.00011
tRNA-Ser(UGG,G26A)	YGL151W	NUT1		0.91988	0.014	0.81106	0.009	0.10682	0.014	8e-05	status=JK
tRNA-Ser(UGG,G26A)	YDL007W	RPT2	rpt2-rf	1.18927	0.072	1.08593	0.035	0.10825	0.072	6e-05
tRNA-Ser(UGG,G26A)	YGR009C	SEC9	sec9-4	0.2394	0.135	0.13584	0.098	0.10825	0.135	0.03805
tRNA-Ser(UGG,G26A)	YNR026C	SEC12	sec12-1	1.07631	0.054	0.96173	0.062	0.10839	0.054	3e-05
tRNA-Ser(UGG,G26A)	YHR101C	BIG1	big1-ph	1.28468	0.071	1.17738	0.031	0.10945	0.071	5e-05
tRNA-Ser(UGG,G26A)	YMR308C	PSE1	pse1-34	0.22982	0.084	0.13024	0.039	0.10946	0.084	0.01207
tRNA-Ser(UGG,G26A)	YHR111W	UBA4		1.04995	0.007	0.94889	0.014	0.1098	0.007	1e-05	status=JK
tRNA-Ser(UGG,G26A)	YGR156W	PTI1	pti1-ts1	1.21728	0.149	1.12917	0.123	0.11007	0.149	0.0005
tRNA-Ser(UGG,G26A)	YML028W	TSA1		1.34064	0.058	1.22809	0.001	0.11008	0.058	2e-05
tRNA-Ser(UGG,G26A)	YOL144W	NOP8	nop8-101	1.11237	0.032	1.00264	0.009	0.11014	0.032	1e-05
tRNA-Ser(UGG,G26A)	YKL069W	YKL069W		1.11008	0.076	1.00888	0.032	0.11102	0.076	9e-05
tRNA-Ser(UGG,G26A)	YGR075C	PRP38	prp38-1	1.28413	0.093	1.17769	0.041	0.11175	0.093	0.0001
tRNA-Ser(UGG,G26A)	YJL148W	RPA34		1.14442	0.042	1.04529	0.063	0.11216	0.041	1e-05
tRNA-Ser(UGG,G26A)	YOR014W	RTS1		1.06239	0.031	0.95074	0.015	0.11273	0.031	0.00028	status=JK
tRNA-Ser(UGG,G26A)	YPR168W	NUT2	nut2-ts	0.68186	0.008	0.56546	0.025	0.11468	0.008	4e-05	status=JK
tRNA-Ser(UGG,G26A)	YGR120C	COG2	cog2-1	1.11985	0.033	1.01177	0.014	0.11539	0.033	1e-05
tRNA-Ser(UGG,G26A)	YLR218C	COA4		1.06696	0.023	0.94771	0.021	0.11601	0.023	0
tRNA-Ser(UGG,G26A)	YDR145W	TAF12	taf12-l446a	0.99897	0.055	0.87922	0.025	0.11896	0.055	5e-05
tRNA-Ser(UGG,G26A)	YML128C	MSC1		0.99866	0.052	0.87337	0.032	0.11984	0.052	4e-05
tRNA-Ser(UGG,G26A)	YKL189W	HYM1	hym1-15	1.37552	0.048	1.26009	0.013	0.11995	0.048	1e-05
tRNA-Ser(UGG,G26A)	YDR196C	CAB5	cab5-1	1.29173	0.005	1.17111	0.026	0.1203	0.005	0	status=JK
tRNA-Ser(UGG,G26A)	YDL002C	NHP10		1.14247	0.058	1.02336	0.02	0.1205	0.058	4e-05
tRNA-Ser(UGG,G26A)	YIR010W	DSN1	dsn1-8	1.16603	0.031	1.04498	0.018	0.12062	0.031	1e-05
tRNA-Ser(UGG,G26A)	YGL113W	SLD3	sld3-ph	1.15535	0.056	1.03208	0.002	0.1208	0.056	3e-05
tRNA-Ser(UGG,G26A)	YCL004W	PGS1	ycl004w-ph	1.28665	0.022	1.14888	0.067	0.12115	0.022	0
tRNA-Ser(UGG,G26A)	YDL003W	MCD1	ydl003w-ph	0.98176	0.05	0.86124	0.025	0.12143	0.05	4e-05
tRNA-Ser(UGG,G26A)	YKL125W	RRN3	rrn3-s213p	1.05173	0.025	0.94079	0.035	0.12146	0.025	0
tRNA-Ser(UGG,G26A)	YPL101W	ELP4		1.03053	0.077	0.90866	0.06	0.12147	0.077	0.00011
tRNA-Ser(UGG,G26A)	YER147C	SCC4	yer147c-ph	1.19666	0.097	1.07622	0.017	0.122	0.097	0.00015
tRNA-Ser(UGG,G26A)	YGR005C	TFG2	tfg2-ph	1.13588	0.009	1.03155	0.043	0.12266	0.009	2e-05	status=JK
tRNA-Ser(UGG,G26A)	YLR026C	SED5	sed5-1	0.95247	0.038	0.82087	0.033	0.12299	0.038	2e-05
tRNA-Ser(UGG,G26A)	YDR228C	PCF11	pcf11-1	1.09513	0.006	0.96571	0.012	0.12335	0.006	1e-05	status=JK
tRNA-Ser(UGG,G26A)	YPR070W	MED1		0.81428	0.022	0.67097	0.03	0.12497	0.022	0.00025	status=JK
tRNA-Ser(UGG,G26A)	YHR164C	DNA2	dna2-1	0.93337	0.033	0.80942	0.023	0.12507	0.033	1e-05
tRNA-Ser(UGG,G26A)	YKR020W	VPS51		1.09279	0.028	0.96538	0.031	0.12514	0.028	0
tRNA-Ser(UGG,G26A)	YGR140W	CBF2	cbf2-42	1.26541	0.038	1.13397	0.044	0.12559	0.038	1e-05
tRNA-Ser(UGG,G26A)	YDR512C	EMI1		1.1599	0.081	1.04105	0.034	0.12607	0.081	9e-05
tRNA-Ser(UGG,G26A)	YDL105W	NSE4	nse4-ts1	1.02324	0.026	0.89349	0.006	0.12685	0.026	0
tRNA-Ser(UGG,G26A)	YLR268W	SEC22	sec22-1	1.13174	0.051	0.9989	0.037	0.12709	0.051	2e-05
tRNA-Ser(UGG,G26A)	YNL138W	SRV2	srv2-ts	1.14024	0.014	1.01453	0.039	0.12824	0.014	0
tRNA-Ser(UGG,G26A)	YJL090C	DPB11	dpb11-1	1.27599	0.036	1.14351	0.037	0.12847	0.036	1e-05
tRNA-Ser(UGG,G26A)	YDR052C	DBF4	dbf4-1	1.10149	0.009	0.98127	0.031	0.12865	0.009	2e-05	status=JK
tRNA-Ser(UGG,G26A)	YER168C	CCA1	cca1-ph	0.78908	0.03	0.66917	0.042	0.12902	0.03	0.00048	status=JK
tRNA-Ser(UGG,G26A)	YMR075W	RCO1		1.15567	0.105	1.02405	0.032	0.12903	0.104	0.0002
tRNA-Ser(UGG,G26A)	YPL228W	CET1	cet1-15	1.14218	0.006	1.01107	0.009	0.12915	0.006	1e-05	status=JK
tRNA-Ser(UGG,G26A)	YDR454C	GUK1	guk1-ph	0.81225	0.033	0.65736	0.084	0.13031	0.033	0.00056	status=JK
tRNA-Ser(UGG,G26A)	YJR074W	MOG1		1.28514	0.041	1.1502	0.029	0.13041	0.041	1e-05
tRNA-Ser(UGG,G26A)	YMR235C	RNA1	rna1-s116f	0.9664	0.028	0.82867	0.02	0.13077	0.028	1e-05
tRNA-Ser(UGG,G26A)	YGL011C	SCL1	scl1-ph	1.18327	0.098	1.05036	0.007	0.13293	0.098	0.00016
tRNA-Ser(UGG,G26A)	YKL088W	CAB3	cab3-ph	1.28557	0.073	1.15308	0.039	0.13303	0.073	5e-05
tRNA-Ser(UGG,G26A)	YJR112W	NNF1	nnf1-77	1.26783	0.055	1.13152	0.018	0.13381	0.055	2e-05
tRNA-Ser(UGG,G26A)	YGR172C	YIP1	yip1-40	1.37605	0.036	1.23952	0.023	0.13382	0.036	1e-05
tRNA-Ser(UGG,G26A)	YBR060C	ORC2	orc2-4	1.06948	0.08	0.91754	0.094	0.13401	0.08	0.00012
tRNA-Ser(UGG,G26A)	YNL041C	COG6		1.09685	0.087	0.95706	0.041	0.13464	0.087	0.00014
tRNA-Ser(UGG,G26A)	YGL142C	GPI10	gpi10-ph	1.11683	0.032	0.97276	0.035	0.13485	0.032	0.00027	status=JK
tRNA-Ser(UGG,G26A)	YMR076C	PDS5	pds5-1	1.09431	0.017	0.95724	0.001	0.13524	0.017	8e-05	status=JK
tRNA-Ser(UGG,G26A)	YDR196C	CAB5	cab5-ph	0.38609	0.179	0.25275	0.069	0.13602	0.179	0.02287
tRNA-Ser(UGG,G26A)	YFL017C	GNA1	yfl017c-ph	1.04965	0.016	0.90851	0.017	0.13618	0.016	8e-05	status=JK
tRNA-Ser(UGG,G26A)	YJR093C	FIP1	fip1-ph	0.99429	0.01	0.86531	0.039	0.13678	0.01	3e-05	status=JK
tRNA-Ser(UGG,G26A)	YOR123C	LEO1		1.06512	0.08	0.92852	0.026	0.13723	0.08	0.00012
tRNA-Ser(UGG,G26A)	YPL020C	ULP1	ulp1-333	1.18888	0.071	1.03431	0.079	0.13766	0.071	6e-05
tRNA-Ser(UGG,G26A)	YGL047W	ALG13	alg13-ph	1.33498	0.02	1.20388	0.035	0.13788	0.02	0
tRNA-Ser(UGG,G26A)	YGL115W	SNF4		1.27384	0.05	1.14322	0.031	0.13812	0.05	2e-05
tRNA-Ser(UGG,G26A)	YGR140W	CBF2	cbf2-2	1.27047	0.051	1.12733	0.028	0.13825	0.051	2e-05
tRNA-Ser(UGG,G26A)	YKR084C	HBS1		1.29374	0.076	1.15395	0.041	0.1392	0.076	6e-05
tRNA-Ser(UGG,G26A)	YGR034W	RPL26B		1.11678	0.105	0.97545	0.018	0.14011	0.105	0.00023
tRNA-Ser(UGG,G26A)	YHR122W	CIA2	yhr122w-ph	1.08413	0.081	0.94439	0.026	0.14048	0.081	0.00011
tRNA-Ser(UGG,G26A)	YDR498C	SEC20	sec20-1	1.03933	0.061	0.89575	0.018	0.14349	0.061	6e-05
tRNA-Ser(UGG,G26A)	YBR195C	MSI1		1.31768	0.028	1.14808	0.094	0.14452	0.028	0.00016	status=JK
tRNA-Ser(UGG,G26A)	YGL075C	MPS2	mps2-1	0.39665	0.047	0.24139	0.045	0.14453	0.047	0.00473	status=JK
tRNA-Ser(UGG,G26A)	YDR302W	GPI11	gpi11-ph	1.04078	0.006	0.89801	0.015	0.14488	0.006	1e-05	status=JK
tRNA-Ser(UGG,G26A)	YLL002W	RTT109		1.0986	0.031	0.95255	0.037	0.14506	0.031	1e-05
tRNA-Ser(UGG,G26A)	YGR264C	MES1	mes1-1	0.66756	0.062	0.50708	0.035	0.14527	0.062	0.00022
tRNA-Ser(UGG,G26A)	YAL001C	TFC3	tfc3-g349e	1.29919	0.084	1.14979	0.009	0.14595	0.084	7e-05
tRNA-Ser(UGG,G26A)	YPR023C	EAF3		1.2913	0.081	1.14338	0.01	0.14596	0.081	7e-05
tRNA-Ser(UGG,G26A)	YPR060C	ARO7		1.24776	0.178	1.09024	0.118	0.14612	0.178	0.00078
tRNA-Ser(UGG,G26A)	YDR083W	RRP8		1.14383	0.056	0.99392	0.043	0.14616	0.056	3e-05
tRNA-Ser(UGG,G26A)	YJR072C	NPA3	npa3-ph	1.34162	0.179	1.1896	0.064	0.14627	0.179	0.00064
tRNA-Ser(UGG,G26A)	YFR037C	RSC8	rsc8-ts16	1.22812	0.197	1.08336	0.049	0.14716	0.196	0.0011
tRNA-Ser(UGG,G26A)	YGR270W	YTA7		0.99874	0.048	0.85955	0.039	0.14746	0.048	3e-05
tRNA-Ser(UGG,G26A)	YNL118C	DCP2	dcp2-7	0.9936	0.06	0.83291	0.184	0.14758	0.06	0.00121	status=JK
tRNA-Ser(UGG,G26A)	YLR347C	KAP95	kap95-e126k	1.25802	0.022	1.10979	0.018	0.14801	0.022	0
tRNA-Ser(UGG,G26A)	YIL004C	BET1	bet1-1	1.18522	0.132	1.02594	0.043	0.14875	0.132	0.00038
tRNA-Ser(UGG,G26A)	YDL077C	VAM6		0.94515	0.063	0.79944	0.009	0.1494	0.063	8e-05
tRNA-Ser(UGG,G26A)	YKL213C	DOA1		1.31583	0.066	1.15553	0.034	0.15014	0.066	4e-05
tRNA-Ser(UGG,G26A)	YJL097W	PHS1	phs1-1	1.37394	0.068	1.21791	0.058	0.15026	0.068	3e-05
tRNA-Ser(UGG,G26A)	YKR099W	BAS1		1.33359	0.046	1.18392	0.022	0.15044	0.046	1e-05
tRNA-Ser(UGG,G26A)	YCR042C	TAF2	taf2-1	1.1935	0.025	1.04212	0.035	0.1512	0.025	0.00015	status=JK
tRNA-Ser(UGG,G26A)	YIL048W	NEO1	neo1-2	1.28657	0.097	1.13342	0.001	0.15134	0.097	0.00012
tRNA-Ser(UGG,G26A)	YOR335C	ALA1	ala1-1	1.07453	0.046	0.93488	0.089	0.15213	0.046	2e-05
tRNA-Ser(UGG,G26A)	YGR013W	SNU71	snu71-ph	1.39916	0.021	1.2457	0.027	0.15254	0.021	0
tRNA-Ser(UGG,G26A)	YKL024C	URA6	ura6-4	1.19699	0.089	1.04174	0.041	0.15322	0.089	0.00011
tRNA-Ser(UGG,G26A)	YKR022C	NTR2	ykr022c-ph	1.15036	0.031	0.98759	0.026	0.15484	0.031	1e-05
tRNA-Ser(UGG,G26A)	YKL042W	SPC42	spc42-10	1.17693	0.036	1.01755	0.039	0.15503	0.036	1e-05
tRNA-Ser(UGG,G26A)	YHR107C	CDC12	cdc12-1	1.64276	0.155	1.48687	0.005	0.15538	0.155	0.00023
tRNA-Ser(UGG,G26A)	YLR193C	UPS1		0.91622	0.022	0.76208	0.022	0.15566	0.022	0
tRNA-Ser(UGG,G26A)	YFL037W	TUB2	tub2-443	1.40224	0.037	1.23612	0.037	0.15616	0.037	0
tRNA-Ser(UGG,G26A)	YDR049W	VMS1		1.26344	0.022	1.10561	0.045	0.15646	0.022	0.0001	status=JK
tRNA-Ser(UGG,G26A)	YOR244W	ESA1	esa1-d414	1.15225	0.024	0.98713	0.037	0.15681	0.024	0
tRNA-Ser(UGG,G26A)	YLR191W	PEX13		1.34946	0.092	1.19184	0.05	0.15684	0.092	9e-05
tRNA-Ser(UGG,G26A)	YPL233W	NSL1	nsl1-6	1.45629	0.133	1.28694	0.027	0.15689	0.133	0.00021
tRNA-Ser(UGG,G26A)	YDL015C	TSC13	tsc13-ph	1.01462	0.123	0.84346	0.076	0.15705	0.123	0.00048
tRNA-Ser(UGG,G26A)	YFL034C-B	MOB2	mob2-24	1.03397	0.013	0.87449	0.003	0.15714	0.013	0
tRNA-Ser(UGG,G26A)	YCR052W	RSC6	rsc6-ph	1.28246	0.025	1.13549	0.055	0.15806	0.025	0
tRNA-Ser(UGG,G26A)	YLR383W	SMC6	smc6-9	1.31581	0.096	1.16233	0.06	0.15807	0.096	0.00011
tRNA-Ser(UGG,G26A)	YGL061C	DUO1	duo1-2	1.3434	0.049	1.18682	0.038	0.15811	0.049	1e-05
tRNA-Ser(UGG,G26A)	YHR030C	SLT2		1.08074	0.061	0.92683	0.037	0.15852	0.061	0
tRNA-Ser(UGG,G26A)	YDR243C	PRP28	prp28-101	1.33329	0.041	1.17954	0.015	0.15927	0.041	1e-05
tRNA-Ser(UGG,G26A)	YIL068C	SEC6	sec6-4	1.3471	0.023	1.1863	0.017	0.15942	0.023	0
tRNA-Ser(UGG,G26A)	YLL031C	GPI13	gpi13-5	1.23507	0.072	1.07695	0.031	0.15968	0.072	6e-05
tRNA-Ser(UGG,G26A)	YKL052C	ASK1	ask1-3	1.31091	0.061	1.14506	0.024	0.16028	0.061	3e-05
tRNA-Ser(UGG,G26A)	YDR288W	NSE3	nse3-ts3	1.02972	0.034	0.8662	0.015	0.16055	0.034	1e-05
tRNA-Ser(UGG,G26A)	YKL032C	IXR1		1.04403	0.02	0.87786	0.021	0.1612	0.02	0
tRNA-Ser(UGG,G26A)	YNL136W	EAF7		1.21488	0.023	1.04917	0.041	0.16173	0.023	0
tRNA-Ser(UGG,G26A)	YAL041W	CDC24	cdc24-4	1.21482	0.083	1.05642	0.046	0.16196	0.083	9e-05
tRNA-Ser(UGG,G26A)	YFL034C-B	MOB2	mob2-22	1.05955	0.005	0.89732	0.019	0.16248	0.005	1e-05	status=JK
tRNA-Ser(UGG,G26A)	YBR004C	GPI18	ybr004c-ph	1.2692	0.013	1.10184	0.01	0.16261	0.013	4e-05	status=JK
tRNA-Ser(UGG,G26A)	YER157W	COG3	cog3-2	1.26048	0.033	1.08758	0.049	0.16314	0.033	0
tRNA-Ser(UGG,G26A)	YDL105W	NSE4	nse4-ts2	1.06162	0.066	0.89408	0.034	0.1632	0.066	7e-05
tRNA-Ser(UGG,G26A)	YOR322C	LDB19		1.24989	0.045	1.08911	0.035	0.16405	0.045	1e-05
tRNA-Ser(UGG,G26A)	YJR112W	NNF1	nnf1-48	1.4182	0.08	1.26214	0.034	0.16461	0.079	5e-05
tRNA-Ser(UGG,G26A)	YDR437W	GPI19	gpi19-2xh	1.16795	0.037	0.9974	0.018	0.16514	0.037	1e-05
tRNA-Ser(UGG,G26A)	YLR022C	SDO1	sdo1-vma1-ts	1.22693	0.069	1.06373	0.017	0.16514	0.069	5e-05
tRNA-Ser(UGG,G26A)	YDR238C	SEC26	sec26-11d26	1.34705	0.078	1.17183	0.027	0.16688	0.077	5e-05
tRNA-Ser(UGG,G26A)	YDL058W	USO1	uso1-1	1.22033	0.059	1.04677	0.041	0.17001	0.059	3e-05
tRNA-Ser(UGG,G26A)	YDR113C	PDS1	pds1-128	1.25517	0.08	1.09232	0.045	0.17025	0.08	7e-05
tRNA-Ser(UGG,G26A)	YDR293C	SSD1		1.10373	0.053	0.92954	0.004	0.17038	0.053	3e-05
tRNA-Ser(UGG,G26A)	YMR134W	YMR134W	ymr134w-ph	1.17443	0.112	0.9956	0.019	0.17105	0.112	0.00024
tRNA-Ser(UGG,G26A)	YGL255W	ZRT1		1.33371	0.076	1.16058	0.023	0.17155	0.076	5e-05
tRNA-Ser(UGG,G26A)	YIR010W	DSN1	dsn1-7	1.31108	0.067	1.12873	0.044	0.1716	0.067	4e-05
tRNA-Ser(UGG,G26A)	YIL106W	MOB1	yil106w-ph	0.74038	0.012	0.56309	0.036	0.17364	0.012	8e-05	status=JK
tRNA-Ser(UGG,G26A)	YOL069W	NUF2	nuf2-ph	1.40994	0.145	1.22847	0.053	0.17419	0.145	0.0003
tRNA-Ser(UGG,G26A)	YFL038C	YPT1	ypt1-3	1.21178	0.134	1.0353	0.014	0.17471	0.134	0.00037
tRNA-Ser(UGG,G26A)	YOR122C	PFY1	pfy1-14	1.27129	0.23	1.10323	0.023	0.17543	0.23	0.00158
tRNA-Ser(UGG,G26A)	YIL046W	MET30	met30-6	1.05947	0.104	0.87433	0.059	0.17551	0.104	0.00026
tRNA-Ser(UGG,G26A)	YBR160W	CDC28	cdc28-4	1.18857	0.088	1.03256	0.091	0.17573	0.087	0.00011
tRNA-Ser(UGG,G26A)	YFR005C	SAD1	sad1-1	0.88886	0.05	0.70068	0.045	0.17776	0.05	5e-05
tRNA-Ser(UGG,G26A)	YGL245W	GUS1	gus1-ph	1.30029	0.022	1.12212	0.009	0.17812	0.022	0
tRNA-Ser(UGG,G26A)	YOR361C	PRT1	prt1-1	1.23567	0.109	1.06216	0.043	0.17859	0.108	0.00019
tRNA-Ser(UGG,G26A)	YBR060C	ORC2	orc2-1	1.28957	0.066	1.10855	0.01	0.17898	0.066	4e-05
tRNA-Ser(UGG,G26A)	YDR288W	NSE3	nse3-ts4	1.25872	0.035	1.07859	0.06	0.17908	0.035	1e-05
tRNA-Ser(UGG,G26A)	YNR026C	SEC12	sec12-4	1.3079	0.106	1.13118	0.018	0.17926	0.106	0.00015
tRNA-Ser(UGG,G26A)	YLL003W	SFI1	sfi1-3	1.35053	0.131	1.16608	0.08	0.18074	0.131	0.00025
tRNA-Ser(UGG,G26A)	YFL034C-B	MOB2	mob2-34	1.04215	0.071	0.86042	0.022	0.1808	0.071	9e-05
tRNA-Ser(UGG,G26A)	YDL103C	QRI1	qri1-ph	0.48953	0.196	0.35654	0.181	0.18195	0.195	0.01533
tRNA-Ser(UGG,G26A)	YFL029C	CAK1	cak1-23	1.24357	0.039	1.06437	0.012	0.18212	0.039	1e-05
tRNA-Ser(UGG,G26A)	YMR197C	VTI1	vti1-2	1.20521	0.054	1.01998	0.053	0.18237	0.054	2e-05
tRNA-Ser(UGG,G26A)	YPR135W	CTF4		1.11188	0.027	0.97018	0.189	0.18261	0.027	0.0002	status=JK
tRNA-Ser(UGG,G26A)	YPL120W	VPS30		1.37493	0.119	1.18278	0.034	0.18439	0.119	0.00018
tRNA-Ser(UGG,G26A)	YHR188C	GPI16	gpi16-ph	1.14278	0.135	0.96706	0.069	0.18539	0.135	0.00045
tRNA-Ser(UGG,G26A)	YNL091W	NST1		1.28042	0.148	1.10459	0.022	0.18558	0.148	0.00042
tRNA-Ser(UGG,G26A)	YDR373W	FRQ1	frq1-1	1.28814	0.023	1.10244	0.009	0.18883	0.023	0.00011	status=JK
tRNA-Ser(UGG,G26A)	YDL017W	CDC7	cdc7-1	1.18697	0.018	0.99296	0.044	0.18933	0.018	0
tRNA-Ser(UGG,G26A)	YLR436C	ECM30		1.36371	0.046	1.17105	0.033	0.1898	0.046	1e-05
tRNA-Ser(UGG,G26A)	YOR260W	GCD1	gcd1-502	1.09579	0.114	0.89754	0.041	0.19051	0.114	0.00031
tRNA-Ser(UGG,G26A)	YIL083C	CAB2	yil083c-ph	1.33649	0.016	1.14461	0.028	0.19107	0.016	0
tRNA-Ser(UGG,G26A)	YML098W	TAF13	taf13-2	1.07153	0.094	0.87878	0.003	0.19404	0.093	0.00018
tRNA-Ser(UGG,G26A)	YDR362C	TFC6	tfc6-m1	1.42457	0.058	1.2323	0.006	0.19553	0.058	2e-05
tRNA-Ser(UGG,G26A)	YKL089W	MIF2	mif2-3	1.05279	0.119	0.86885	0.068	0.19605	0.119	0.0004
tRNA-Ser(UGG,G26A)	YPL010W	RET3	ret3-1	1.39715	0.231	1.18473	0.046	0.19625	0.231	0.00122
tRNA-Ser(UGG,G26A)	YBR198C	TAF5	taf5-20	0.90251	0.102	0.6985	0.033	0.19675	0.102	0.0004
tRNA-Ser(UGG,G26A)	YKL113C	RAD27		1.16377	0.012	0.96137	0.035	0.19778	0.012	3e-05	status=JK
tRNA-Ser(UGG,G26A)	YNL021W	HDA1		1.52494	0.13	1.32418	0.013	0.19782	0.13	0.00017
tRNA-Ser(UGG,G26A)	YER093C	TSC11	tsc11-5	1.10582	0.06	0.90914	0.004	0.19833	0.06	4e-05
tRNA-Ser(UGG,G26A)	YDR276C	PMP3		1.39256	0.045	1.19235	0.021	0.19881	0.045	1e-05
tRNA-Ser(UGG,G26A)	YMR013C	SEC59	sec59-ts	1.31753	0.119	1.1111	0.028	0.19921	0.119	0.0002
tRNA-Ser(UGG,G26A)	YHR178W	STB5		1.09245	0.021	0.88623	0.03	0.19979	0.021	0
tRNA-Ser(UGG,G26A)	YLR310C	CDC25	cdc25-2	1.27554	0.011	1.07162	0.014	0.20035	0.011	0
tRNA-Ser(UGG,G26A)	YLL031C	GPI13	gpi13-3	1.0306	0.062	0.818	0.085	0.2018	0.061	6e-05
tRNA-Ser(UGG,G26A)	YOL034W	SMC5	smc5-6	1.21455	0.064	1.01016	0.043	0.20193	0.064	4e-05
tRNA-Ser(UGG,G26A)	YDL087C	LUC7	luc7-1	1.38314	0.049	1.17501	0.013	0.20205	0.049	1e-05
tRNA-Ser(UGG,G26A)	YMR168C	CEP3	cep3-1	1.41451	0.054	1.19831	0.131	0.20222	0.053	1e-05
tRNA-Ser(UGG,G26A)	YBL105C	PKC1	pkc1-4	1.03836	0.039	0.83592	0.019	0.20282	0.039	1e-05
tRNA-Ser(UGG,G26A)	YPL055C	LGE1		1.28577	0.1	1.0795	0.004	0.20364	0.1	0.00013
tRNA-Ser(UGG,G26A)	YDL084W	SUB2	sub2-1	1.27371	0.139	1.06277	0.059	0.2053	0.138	0.00035
tRNA-Ser(UGG,G26A)	YJL174W	KRE9	yjl174w-ph	1.31423	0.051	1.10552	0.023	0.20714	0.051	2e-05
tRNA-Ser(UGG,G26A)	YBR070C	ALG14	alg14-ph	0.95069	0.028	0.74237	0.005	0.20743	0.028	1e-05
tRNA-Ser(UGG,G26A)	YCL052C	PBN1	pbn1-ph	1.22537	0.119	1.01456	0.013	0.20834	0.118	0.00025
tRNA-Ser(UGG,G26A)	YOL066C	RIB2	rib2-ph	1.17898	0.063	0.96888	0.022	0.20883	0.063	4e-05
tRNA-Ser(UGG,G26A)	YLR314C	CDC3	cdc3-3	1.44338	0.074	1.23772	0.011	0.20901	0.074	4e-05
tRNA-Ser(UGG,G26A)	YOR236W	DFR1	dfr1-td	0.76612	0.058	0.574	0.045	0.20941	0.058	0.00189	status=JK
tRNA-Ser(UGG,G26A)	YOL130W	ALR1	yol130w-ph	0.66828	0.091	0.45588	0.049	0.20965	0.091	0.00069
tRNA-Ser(UGG,G26A)	YGL219C	MDM34		1.19865	0.071	0.98743	0.04	0.21021	0.071	6e-05
tRNA-Ser(UGG,G26A)	YLR078C	BOS1	bos1-1	1.04661	0.023	0.83691	0.034	0.21062	0.023	0
tRNA-Ser(UGG,G26A)	YIL118W	RHO3	rho3-ser228	1.17899	0.006	0.96487	0.03	0.21076	0.006	1e-05	status=JK
tRNA-Ser(UGG,G26A)	YFL008W	SMC1	smc1-259	1.28098	0.068	1.07895	0.066	0.21088	0.068	4e-05
tRNA-Ser(UGG,G26A)	YCR077C	PAT1		1.29673	0.035	1.08682	0.016	0.21126	0.035	1e-05
tRNA-Ser(UGG,G26A)	YMR220W	ERG8	erg8-1	1.51595	0.007	1.29263	0.062	0.21144	0.007	1e-05	status=JK
tRNA-Ser(UGG,G26A)	YLR367W	RPS22B		1.38445	0.061	1.16499	0.017	0.21348	0.06	2e-05
tRNA-Ser(UGG,G26A)	YMR005W	TAF4	taf4-18	0.85917	0.053	0.62922	0.127	0.21388	0.053	0.00127	status=JK
tRNA-Ser(UGG,G26A)	YML098W	TAF13	taf13-1	1.21519	0.029	1.00324	0.033	0.21394	0.029	0
tRNA-Ser(UGG,G26A)	YPL085W	SEC16	sec16-2	1.28502	0.105	1.067	0.038	0.21627	0.105	0.00015
tRNA-Ser(UGG,G26A)	YGL247W	BRR6	brr6-ph	1.35879	0.317	1.13997	0.096	0.21679	0.316	0.00332
tRNA-Ser(UGG,G26A)	YMR197C	VTI1	vti1-11	1.15593	0.084	0.93073	0.031	0.21709	0.084	0.00011
tRNA-Ser(UGG,G26A)	YGR074W	SMD1	smd1-1	0.47511	0.122	0.27778	0.117	0.21745	0.122	0.0044
tRNA-Ser(UGG,G26A)	YHR005C	GPA1	gpa1-ts	1.33847	0.061	1.10785	0.05	0.21757	0.061	3e-05
tRNA-Ser(UGG,G26A)	YJR042W	NUP85	yjr042w-ph	1.23568	0.044	1.01622	0.005	0.21813	0.044	1e-05
tRNA-Ser(UGG,G26A)	YML103C	NUP188		1.19881	0.037	0.97587	0.016	0.21989	0.037	1e-05
tRNA-Ser(UGG,G26A)	YJL019W	MPS3	mps3-1	0.57372	0.316	0.39131	0.403	0.21991	0.316	0.03589
tRNA-Ser(UGG,G26A)	YDR246W	TRS23	trs23-ph	1.01129	0.16	0.77766	0.072	0.22067	0.16	0.00107
tRNA-Ser(UGG,G26A)	YLR229C	CDC42	cdc42-1	1.38352	0.094	1.1627	0.048	0.22192	0.094	9e-05
tRNA-Ser(UGG,G26A)	YMR268C	PRP24	prp24-ts	1.56934	0.008	1.34333	0.022	0.22232	0.008	1e-05	status=JK
tRNA-Ser(UGG,G26A)	YHR067W	HTD2		1.26232	0.057	1.03949	0.003	0.22252	0.057	3e-05
tRNA-Ser(UGG,G26A)	YIL147C	SLN1	sln1-ts4	1.23663	0.183	0.9961	0.038	0.22316	0.183	0.00087
tRNA-Ser(UGG,G26A)	YOR004W	UTP23	utp23-ph	1.42961	0.086	1.20485	0.002	0.22365	0.086	6e-05
tRNA-Ser(UGG,G26A)	YER116C	SLX8		0.89046	0.067	0.67163	0.008	0.22365	0.067	0.00012
tRNA-Ser(UGG,G26A)	YML046W	PRP39	prp39-1	1.38335	0.062	1.16311	0.057	0.22398	0.062	2e-05
tRNA-Ser(UGG,G26A)	YBR079C	RPG1	rpg1-ph	1.28235	0.057	1.05441	0.005	0.22494	0.057	2e-05
tRNA-Ser(UGG,G26A)	YKL078W	DHR2	dhr2-ph	1.30103	0.004	1.07181	0.004	0.23156	0.004	0	status=JK
tRNA-Ser(UGG,G26A)	YGR277C	CAB4	cab4-ph	1.11029	0.198	0.87948	0.035	0.23189	0.197	0.00151
tRNA-Ser(UGG,G26A)	YER157W	COG3	cog3-1	0.78858	0.032	0.55775	0.047	0.23607	0.032	2e-05
tRNA-Ser(UGG,G26A)	YDR240C	SNU56	ydr240c-ph	1.34289	0.046	1.10329	0.038	0.23664	0.046	1e-05
tRNA-Ser(UGG,G26A)	YOR184W	SER1		1.32024	0.073	1.07945	0.049	0.23832	0.073	5e-05
tRNA-Ser(UGG,G26A)	YLR116W	MSL5	msl5-ph	1.38278	0.01	1.14752	0.008	0.23935	0.01	2e-05	status=JK
tRNA-Ser(UGG,G26A)	YAL041W	CDC24	cdc24-1	1.27364	0.065	1.03093	0.041	0.24006	0.065	4e-05
tRNA-Ser(UGG,G26A)	YOR057W	SGT1	sgt1-5	1.25358	0.124	1.0088	0.049	0.24117	0.124	0.00026
tRNA-Ser(UGG,G26A)	YMR296C	LCB1	lcb1-10	0.59538	0.36	0.38354	0.14	0.24225	0.36	0.04563
tRNA-Ser(UGG,G26A)	YER083C	GET2		1.35407	0.05	1.09431	0.073	0.24297	0.05	0.00046	status=JK
tRNA-Ser(UGG,G26A)	YBR109C	CMD1	cmd1-8	1.33983	0.01	1.10714	0.057	0.24355	0.01	0
tRNA-Ser(UGG,G26A)	YLR127C	APC2	apc2-8	1.3708	0.036	1.13672	0.045	0.24377	0.036	1e-05
tRNA-Ser(UGG,G26A)	YDL033C	SLM3		1.33359	0.061	1.09775	0.048	0.24487	0.061	3e-05
tRNA-Ser(UGG,G26A)	YGL112C	TAF6	taf6-ts	1.13342	0.128	0.88332	0.047	0.24612	0.128	0.00039
tRNA-Ser(UGG,G26A)	YBL105C	PKC1	pkc1-ts	1.39584	0.017	1.15018	0.016	0.2467	0.017	5e-05	status=JK
tRNA-Ser(UGG,G26A)	YKL006C-A	SFT1	sft1-15	1.24283	0.034	0.99531	0.058	0.2471	0.034	1e-05
tRNA-Ser(UGG,G26A)	YPL047W	SGF11		1.29904	0.138	1.03811	0.042	0.24896	0.138	0.00033
tRNA-Ser(UGG,G26A)	YHR036W	BRL1	brl1-3231	1.4616	0.043	1.21277	0.04	0.24975	0.043	1e-05
tRNA-Ser(UGG,G26A)	YDR315C	IPK1		1.35548	0.015	1.10782	0.017	0.25048	0.015	4e-05	status=JK
tRNA-Ser(UGG,G26A)	YFR036W	CDC26	cdc26-1	1.45235	0.088	1.19853	0.011	0.25344	0.088	6e-05
tRNA-Ser(UGG,G26A)	YBR079C	RPG1	rpg1-1	1.3334	0.013	1.08582	0.031	0.25375	0.013	3e-05	status=JK
tRNA-Ser(UGG,G26A)	YDR126W	SWF1		1.23639	0.083	0.9733	0.053	0.25626	0.083	8e-05
tRNA-Ser(UGG,G26A)	YIL026C	IRR1	irr1-1	1.49015	0.082	1.28954	0.102	0.25657	0.082	5e-05
tRNA-Ser(UGG,G26A)	YMR296C	LCB1	lcb1-2	0.7198	0.031	0.45238	0.076	0.25736	0.031	0.00063	status=JK
tRNA-Ser(UGG,G26A)	YLR314C	CDC3	cdc3-1	1.42731	0.097	1.17078	0.054	0.25813	0.097	9e-05
tRNA-Ser(UGG,G26A)	YER133W	GLC7	glc7-10	1.14213	0.167	0.87842	0.052	0.25839	0.167	0.00085
tRNA-Ser(UGG,G26A)	YCL016C	DCC1		1.36829	0.015	1.11458	0.085	0.2611	0.015	4e-05	status=JK
tRNA-Ser(UGG,G26A)	YOR057W	SGT1	sgt1-3	1.30193	0.034	1.03891	0.023	0.26154	0.034	0
tRNA-Ser(UGG,G26A)	YLR393W	ATP10		0.9271	0.155	0.64496	0.147	0.26479	0.154	0.00125
tRNA-Ser(UGG,G26A)	YKL196C	YKT6	ykt6-ph	1.25656	0.059	0.99597	0.052	0.26752	0.059	3e-05
tRNA-Ser(UGG,G26A)	YLR410W	VIP1		1.32992	0.042	1.06148	0.011	0.26924	0.042	1e-05
tRNA-Ser(UGG,G26A)	YML077W	BET5	bet5-ph	1.31772	0.144	1.04643	0.013	0.2702	0.144	0.00036
tRNA-Ser(UGG,G26A)	YDL103C	QRI1	qri1-ts6	1.33175	0.012	1.06418	0.03	0.27186	0.012	3e-05	status=JK
tRNA-Ser(UGG,G26A)	YBR109C	CMD1	cmd1-3	0.70003	0.291	0.40464	0.099	0.27616	0.291	0.01718
tRNA-Ser(UGG,G26A)	YDR170C	SEC7	sec7-1	1.35639	0.129	1.08276	0.058	0.27774	0.129	0.00024
tRNA-Ser(UGG,G26A)	YKL024C	URA6	ura6-6	1.19281	0.016	0.89784	0.073	0.2788	0.016	6e-05	status=JK
tRNA-Ser(UGG,G26A)	YFL034C-B	MOB2	mob2-40	1.31453	0.045	1.02368	0.026	0.27953	0.045	0.00039	status=JK
tRNA-Ser(UGG,G26A)	YLR268W	SEC22	sec22-3	1.17319	0.061	0.90333	0.047	0.28035	0.061	4e-05
tRNA-Ser(UGG,G26A)	YBR123C	TFC1	tfc1-e447k	1.441	0.092	1.17617	0.067	0.28047	0.092	7e-05
tRNA-Ser(UGG,G26A)	YIL118W	RHO3	rho3-1	1.29621	0.002	1.0098	0.011	0.28051	0.002	0	status=JK
tRNA-Ser(UGG,G26A)	YDR167W	TAF10	taf10-ts34	0.49037	0.126	0.2297	0.213	0.28075	0.126	0.00442
tRNA-Ser(UGG,G26A)	YBL105C	PKC1	pkc1-3	1.35037	0.076	1.05985	0.024	0.28389	0.076	5e-05
tRNA-Ser(UGG,G26A)	YDR168W	CDC37	cdc37-1	1.42919	0.104	1.14593	0.029	0.28811	0.104	0.00011
tRNA-Ser(UGG,G26A)	YGL098W	USE1	use1-ts	1.49351	0.085	1.2055	0.042	0.289	0.085	5e-05
tRNA-Ser(UGG,G26A)	YMR307W	GAS1		1.42115	0.02	1.13941	0.038	0.28969	0.02	0
tRNA-Ser(UGG,G26A)	YGR101W	PCP1		0.90511	0.08	0.60835	0.161	0.29225	0.08	0.00019
tRNA-Ser(UGG,G26A)	YHR030C	SLT2		1.1602	0.128	0.87476	0.107	0.29401	0.128	0.00037
tRNA-Ser(UGG,G26A)	YPL063W	TIM50	tim50-ph	1.34882	0.319	1.08299	0.088	0.29541	0.319	0.00348
tRNA-Ser(UGG,G26A)	YNR010W	CSE2		0.92978	0.107	0.63411	0.024	0.29769	0.107	0.00042
tRNA-Ser(UGG,G26A)	YOR196C	LIP5		1.30125	0.066	1.00153	0.059	0.3015	0.066	4e-05
tRNA-Ser(UGG,G26A)	YDL014W	NOP1	nop1-3	1.5845	0.026	1.2682	0.034	0.30356	0.026	9e-05	status=JK
tRNA-Ser(UGG,G26A)	YKL042W	SPC42	spc42-11	1.46722	0.02	1.16315	0.017	0.30549	0.02	0
tRNA-Ser(UGG,G26A)	YFL034C-B	MOB2	mob2-14	1.28137	0.084	0.93267	0.168	0.30709	0.083	8e-05
tRNA-Ser(UGG,G26A)	YDR052C	DBF4	dbf4-4	1.58283	0.037	1.26155	0.049	0.30795	0.037	0.00018	status=JK
tRNA-Ser(UGG,G26A)	YPL028W	ERG10	erg10-1	1.24625	0.093	0.93063	0.02	0.30858	0.093	0.00011
tRNA-Ser(UGG,G26A)	YLR440C	SEC39	sec39-2	1.44072	0.055	1.12233	0.042	0.31175	0.055	2e-05
tRNA-Ser(UGG,G26A)	YLR110C	CCW12		1.42939	0.019	1.09994	0.062	0.3126	0.019	6e-05	status=JK
tRNA-Ser(UGG,G26A)	YBR126C	TPS1		1.3588	0.098	1.03457	0.071	0.31379	0.098	0.0001
tRNA-Ser(UGG,G26A)	YPR191W	QCR2		1.33005	0.185	1.01198	0.007	0.3153	0.185	0.00073
tRNA-Ser(UGG,G26A)	YMR296C	LCB1	lcb1-4	0.90468	0.179	0.62086	0.132	0.31621	0.179	0.00207
tRNA-Ser(UGG,G26A)	YJL025W	RRN7	rrn7-ph	1.2171	0.197	0.87889	0.082	0.31671	0.197	0.00114
tRNA-Ser(UGG,G26A)	YDR141C	DOP1	dop1-1	1.45914	0.07	1.1353	0.025	0.32179	0.07	3e-05
tRNA-Ser(UGG,G26A)	YLR305C	STT4	stt4-4	0.92612	0.01	0.59897	0.009	0.32406	0.01	4e-05	status=JK
tRNA-Ser(UGG,G26A)	YKR082W	NUP133		1.4905	0.094	1.16878	0.051	0.32693	0.094	7e-05
tRNA-Ser(UGG,G26A)	YBR155W	CNS1	cns1-1	0.5048	0.062	0.18441	0.019	0.32944	0.062	0.00503	status=JK
tRNA-Ser(UGG,G26A)	YJL074C	SMC3	smc3-1	1.33022	0.14	0.99963	0.017	0.33117	0.14	0.00032
tRNA-Ser(UGG,G26A)	YHR024C	MAS2	mas2-10	0.61086	0.089	0.28747	0.086	0.3339	0.089	0.00085
tRNA-Ser(UGG,G26A)	YIL040W	APQ12		1.10717	0.035	0.75831	0.077	0.33699	0.035	1e-05
tRNA-Ser(UGG,G26A)	YDR228C	PCF11	pcf11-ts2	1.31642	0.021	0.98525	0.035	0.33876	0.021	0
tRNA-Ser(UGG,G26A)	YDR245W	MNN10		0.87188	0.179	0.52803	0.038	0.34025	0.179	0.00231
tRNA-Ser(UGG,G26A)	YDL045C	FAD1	fad1-ph	1.395	0.108	1.04417	0.049	0.34093	0.108	0.00013
tRNA-Ser(UGG,G26A)	YOL001W	PHO80		1.55807	0.015	1.20834	0.023	0.35374	0.015	3e-05	status=JK
tRNA-Ser(UGG,G26A)	YKL024C	URA6	ura6-5	0.87499	0.125	0.50425	0.057	0.35786	0.125	0.00079
tRNA-Ser(UGG,G26A)	YKL095W	YJU2	yju2-ph	1.42376	0.024	1.0492	0.074	0.35939	0.024	9e-05	status=JK
tRNA-Ser(UGG,G26A)	YGR119C	NUP57	nup57-e17	1.20288	0.119	0.83442	0.033	0.36224	0.119	0.00027
tRNA-Ser(UGG,G26A)	YDR168W	CDC37	cdc37-ts	1.33581	0.091	0.97957	0.089	0.36338	0.09	9e-05
tRNA-Ser(UGG,G26A)	YDR150W	NUM1		1.68518	0.059	1.30656	0.01	0.37122	0.059	0.00041	status=CP,JK
tRNA-Ser(UGG,G26A)	YML081C-A	ATP18		1.3708	0.131	1.00574	0.07	0.37379	0.131	0.00024
tRNA-Ser(UGG,G26A)	YKL048C	ELM1		1.52714	0.084	1.13537	0.08	0.38094	0.084	5e-05
tRNA-Ser(UGG,G26A)	YHR189W	PTH1		1.48508	0.06	1.10448	0.006	0.38172	0.06	2e-05
tRNA-Ser(UGG,G26A)	YDR052C	DBF4	dbf4-3	1.55243	0.199	1.16726	0.115	0.3852	0.199	0.00057
tRNA-Ser(UGG,G26A)	YPR165W	RHO1	rho1-td	1.22646	0.059	0.85292	0.071	0.39374	0.059	3e-05
tRNA-Ser(UGG,G26A)	YGR113W	DAM1	dam1-1	1.33129	0.22	0.9272	0.124	0.40524	0.22	0.00121
tRNA-Ser(UGG,G26A)	YFL034C-B	MOB2	mob2-8	1.58018	0.03	1.15992	0.02	0.40875	0.03	0.00012	status=JK
tRNA-Ser(UGG,G26A)	YNL071W	LAT1		1.44234	0.058	0.96296	0.25	0.41728	0.058	0.00055	status=JK
tRNA-Ser(UGG,G26A)	YGR002C	SWC4	swc4-4	0.87144	0.193	0.39936	0.312	0.41894	0.193	0.00287
tRNA-Ser(UGG,G26A)	YBL105C	PKC1	pkc1-1	1.6285	0.005	1.21289	0.023	0.42181	0.005	0	status=JK
tRNA-Ser(UGG,G26A)	YBL105C	PKC1	pkc1-2	1.4256	0.019	0.98573	0.05	0.44799	0.019	6e-05	status=JK
tRNA-Ser(UGG,G26A)	YFL039C	ACT1	act1-111	1.56848	0.038	1.11681	0.012	0.44966	0.038	0
tRNA-Ser(UGG,G26A)	YDR299W	BFR2	bfr2-ph	1.07111	0.068	0.61412	0.006	0.45449	0.068	7e-05
tRNA-Ser(UGG,G26A)	YLR452C	SST2		1.45243	0.087	0.97902	0.106	0.47173	0.087	6e-05
tRNA-Ser(UGG,G26A)	YPR055W	SEC8	sec8-9	1.67479	0.139	1.17366	0.014	0.49495	0.139	0.00016
tRNA-Ser(UGG,G26A)	YFR027W	ECO1	eco1-1	1.2417	0.007	0.71712	0.023	0.51885	0.007	1e-05	status=JK
tRNA-Ser(UGG,G26A)	YDR288W	NSE3	nse3-ph	1.31949	0.032	0.77766	0.031	0.53637	0.032	0
tRNA-Ser(UGG,G26A)	YMR093W	UTP15	ymr093w-ph	0.66838	0.152	0.19401	0.247	0.53812	0.152	0.00311
tRNA-Ser(UGG,G26A)	YER148W	SPT15	spt15-p65s	0.95104	0.138	0.40158	0.386	0.55062	0.138	0.00082
tRNA-Ser(UGG,G26A)	YOR149C	SMP3	smp3-2	1.63433	0.08	1.0746	0.031	0.55764	0.08	3e-05
tRNA-Ser(UGG,G26A)	YBR236C	ABD1	abd1-5	1.54382	0.075	1.00282	0.036	0.5609	0.074	0.00078	status=JK
tRNA-Ser(UGG,G26A)	YFL017C	GNA1	gna1-ts	0.97737	0.077	0.37862	0.03	0.59259	0.077	0.00013
tRNA-Ser(UGG,G26A)	YBR110W	ALG1	alg1-1	1.81258	0.183	1.21551	0.035	0.59679	0.182	0.00028	status=CP
tRNA-Ser(UGG,G26A)	YLR100W	ERG27	erg27-ph	1.33282	0.051	0.74508	0.072	0.60893	0.051	2e-05
tRNA-Ser(UGG,G26A)	YGL075C	MPS2	mps2-2	0.29386	0.119	0.2558	0.075	0.03907	0.119	0.05084	status=JK
tRNA-Ser(UGG,G26A)	YGR246C	BRF1	brf1-w107r	0.22153	0.141	0.09918	0.04	0.1171	0.141	0.05181
tRNA-Ser(UGG,G26A)	YOR046C	DBP5	dbp5-1	0.00977	0.004	0.06715	0.024	-0.06726	0.004	0.05378	status=JK
tRNA-Ser(UGG,G26A)	YDR404C	RPB7	ydr404c-ph	0.13645	0.089	0.01412	0.024	0.13635	0.089	0.05413
tRNA-Ser(UGG,G26A)	YGL130W	CEG1	ceg1-c354	0.0437	0.03	0.03945	0.026	-0.00508	0.029	0.05944
tRNA-Ser(UGG,G26A)	YOR257W	CDC31	cdc31-5	0.04424	0.03	0.05213	0.055	0.00648	0.03	0.06135
tRNA-Ser(UGG,G26A)	YDL014W	NOP1	nop1-2	0.11863	0.055	0.31948	0.114	-0.17165	0.055	0.06509	status=JK
tRNA-Ser(UGG,G26A)	YOR046C	DBP5	dbp5-2	0.2221	0.157	0.10854	0.057	0.146	0.157	0.06641
tRNA-Ser(UGG,G26A)	YPR034W	ARP7	arp7-e411k	0.41224	0.295	0.33839	0.248	0.02628	0.295	0.06824
tRNA-Ser(UGG,G26A)	YPR161C	SGV1	sgv1-23	0.07059	0.051	0.008	0.014	0.07054	0.051	0.06882
tRNA-Ser(UGG,G26A)	YDL028C	MPS1	mps1-1	0.1853	0.094	0.16979	0.107	0.00447	0.094	0.07639	status=JK
tRNA-Ser(UGG,G26A)	YJR057W	CDC8	cdc8-1	0.22057	0.169	0.78128	0.031	-0.57665	0.169	0.07938
tRNA-Ser(UGG,G26A)	YDR478W	SNM1	snm1-ph	0.21447	0.114	0.05306	0.054	0.16393	0.114	0.0823	status=CP,JK
tRNA-Ser(UGG,G26A)	YAL041W	CDC24	cdc24-3	0.75848	0.601	0.49565	0.371	0.32927	0.601	0.08588
tRNA-Ser(UGG,G26A)	YBR160W	CDC28	cdc28-td	0.38122	0.209	0.28095	0.082	0.06868	0.209	0.0875	status=JK
tRNA-Ser(UGG,G26A)	YLR310C	CDC25	cdc25-1	0.13064	0.115	0.29726	0.258	-0.02348	0.115	0.10753
tRNA-Ser(UGG,G26A)	YKR062W	TFA2	tfa2-45	0.08063	0.072	0.11391	0.133	-0.02099	0.072	0.11146
tRNA-Ser(UGG,G26A)	YDR021W	FAL1	fal1-1	0.07818	0.074	0.66982	0.047	-0.59292	0.074	0.12448
tRNA-Ser(UGG,G26A)	YFR031C	SMC2	smc2-8	0.03149	0.031	0.10028	0.044	-0.06686	0.031	0.13409
tRNA-Ser(UGG,G26A)	YML010W	SPT5	spt5-194	0.13724	0.141	0.01417	0.025	0.13714	0.141	0.14691
tRNA-Ser(UGG,G26A)	YIL126W	STH1	sth1-2	0.09575	0.099	0.16535	0.139	-0.02808	0.099	0.14992
tRNA-Ser(UGG,G26A)	YPL255W	BBP1	bbp1-2	0.01778	0.019	0.01779	0.009	-0.00056	0.019	0.15125
tRNA-Ser(UGG,G26A)	YER171W	RAD3	rad3-ts14	0.02147	0.024	0.11691	0.107	-0.1204	0.024	0.17007
tRNA-Ser(UGG,G26A)	YAL003W	EFB1	efb1-4	0.51118	0.591	0.58802	0.679	-0.06513	0.59	0.18202
tRNA-Ser(UGG,G26A)	YNL102W	POL1	pol1-2	0.09577	0.111	0.39645	0.326	-0.30336	0.111	0.18212
tRNA-Ser(UGG,G26A)	YOL102C	TPT1	yol102c-ph	0.26788	0.31	0.32867	0.38	-0.04859	0.31	0.18217
tRNA-Ser(UGG,G26A)	YOR103C	OST2	ost2-ph	0.02247	0.019	0.16313	0.057	-0.15123	0.019	0.18361	status=JK
tRNA-Ser(UGG,G26A)	YPR033C	HTS1	hts1-1	0.53751	0.628	0.45727	0.528	0.08207	0.627	0.18527
tRNA-Ser(UGG,G26A)	YJR065C	ARP3	arp3-31	0.06506	0.057	0.17462	0.144	-0.11132	0.057	0.18696	status=JK
tRNA-Ser(UGG,G26A)	YLR418C	CDC73		0.40318	0.492	0.36294	0.439	0.12044	0.491	0.19943
tRNA-Ser(UGG,G26A)	YJR065C	ARP3	arp3-h161a	0.35656	0.437	0	0	0.3563	0.437	0.20158
tRNA-Ser(UGG,G26A)	YJR054W	KCH1		0.07032	0.068	0.13387	0.101	-0.01444	0.068	0.2161	status=JK
tRNA-Ser(UGG,G26A)	YJR065C	ARP3	arp3-g302y	0.11551	0.15	0.06647	0.102	0.09936	0.15	0.22126
tRNA-Ser(UGG,G26A)	YPL043W	NOP4	nop4-3	0.30091	0.422	0.5498	0.367	-0.2067	0.422	0.24924
tRNA-Ser(UGG,G26A)	YGR048W	UFD1	ufd1-2	0.03444	0.038	0	0	0.03442	0.038	0.25336	status=JK
tRNA-Ser(UGG,G26A)	YOR257W	CDC31	cdc31-2	0.01743	0.026	0	0	0.01742	0.026	0.3674	status=CP,JK
tRNA-Ser(UGG,G26A)	YFL009W	CDC4	cdc4-2	0.00079	0.001	0.16639	0.206	-0.12104	0.001	0.42265	status=JK
tRNA-Ser(UGG,G26A)	YPL252C	YAH1	yah1-ts	0.03597	0.062	0.06523	0.081	-0.01157	0.062	0.42265	status=JK
tRNA-Ser(UGG,G26A)	YNL061W	NOP2	nop2-10	0.00014	0	0	0	0.00014	0	0.42265	status=JK
tRNA-Ser(UGG,G26A)	YKL203C	TOR2	tor2-29	0.0009	0.002	0	0	0.0009	0.002	0.42265	status=JK
tRNA-Ser(UGG,G26A)	YOL123W	HRP1	hrp1-7	0	0	0.41936	0.488	-0.38137	0	#NUM!
tRNA-Ser(UGG,G26A)	YPL190C	NAB3	nab3-11	0	0	0.10813	0.02	-0.10679	0	#NUM!
tRNA-Ser(UGG,G26A)	YMR205C	PFK2		0	0	0	0	0	0	#NUM!	status=JK
tRNA-Ser(UGG,G26A)	YKL013C	ARC19	ykl013c-ph	0	0	0	0	0	0	#NUM!	status=CP,JK
tRNA-Ser(UGG,G26A)	YJL173C	RFA3	rfa3-313	0	0	0	0	0	0	#NUM!
tRNA-Ser(UGG,G26A)	YOR257W	CDC31	cdc31-1	0	0	0	0	0	0	#NUM!	status=JK
tRNA-Ser(UGG,G26A)	YGR122W	YGR122W		0	0	0	0	0	0	#NUM!
tRNA-Ser(UGG,G26A)	YBR011C	IPP1	ipp1-ph	0	0	0	0	0	0	#NUM!	status=JK
tRNA-Ser(UGG,G26A)	YFL022C	FRS2	frs2-ph	0	0	0	0	0	0	#NUM!
tRNA-Ser(UGG,G26A)	YOR244W	ESA1	esa1-1851	0	0	0.01672	0.029	0	0	#NUM!
tRNA-Ser(UGG,G26A)	YOR329C	SCD5	scd5-d338	0	0	0	0	0	0	#NUM!
tRNA-Ser(UGG,G26A)	YDL008W	APC11	apc11-22	0	0	0.0001	0	0	0	#NUM!
tRNA-Ser(UGG,G26A)	YOR249C	APC5	apc5-ca-paps	0	0	0	0	0	0	#NUM!
tRNA-Ser(UGG,G26A)	YBL034C	STU1	stu1-7	0	0	0	0	0	0	#NUM!
tRNA-Ser(UGG,G26A)	YDR054C	CDC34	cdc34-2	0	0	0	0	0	0	#NUM!
tRNA-Ser(UGG,G26A)	YDR145W	TAF12	taf12-l464a	0	0	0	0	0	0	#NUM!
tRNA-Ser(UGG,G26A)	YDL030W	PRP9	prp9-1	0	0	0	0	0	0	#NUM!
tRNA-Ser(UGG,G26A)	YMR001C	CDC5	cdc5-1	0	0	0	0	0	0	#NUM!	status=JK
tRNA-Ser(UGG,G26A)	YOR181W	LAS17	las17-13	0	0	0.00591	0.01	0	0	#NUM!
tRNA-Ser(UGG,G26A)	YJL019W	MPS3	mps3-7	0	0	0	0	0	0	#NUM!	status=JK
tRNA-Ser(UGG,G26A)	YER168C	CCA1	cca1-1	0	0	0	0	0	0	#NUM!
tRNA-Ser(UGG,G26A)	YPR161C	SGV1	sgv1-80	0	0	0	0	0	0	#NUM!
tRNA-Ser(UGG,G26A)	YBR049C	REB1	reb1-ph	0	0	0	0	0	0	#NUM!
tRNA-Ser(UGG,G26A)	YDL028C	MPS1	mps1-6	0	0	0	0	0	0	#NUM!
tRNA-Ser(UGG,G26A)	YOR329C	SCD5	scd5-pp1d2	0	0	0	0	0	0	#NUM!
tRNA-Ser(UGG,G26A)	YDR292C	SRP101	srp101-47	0	0	0	0	0	0	#NUM!	status=JK
tRNA-Ser(UGG,G26A)	YDR378C	LSM6		#NUM!	#NUM!	1.12544	0.024	#NUM!	#NUM!	#NUM!	status=BG
tRNA-Ser(UGG,G26A)	YNL147W	LSM7		#NUM!	#NUM!	1.2787	0.052	#NUM!	#NUM!	#NUM!	status=BG
tRNA-Ser(UGG,G26A)	YDL190C	UFD2		#NUM!	#NUM!	#NUM!	#NUM!	#NUM!	#NUM!	#NUM!	status=LK
tRNA-Ser(UGG,G26A)	YEL026W	SNU13	snu13-ph	#NUM!	#NUM!	#NUM!	#NUM!	#NUM!	#NUM!	#NUM!	status=LK
tRNA-Ser(UGG,G26A)	YEL032W	MCM3	mcm3-1	#NUM!	#NUM!	#NUM!	#NUM!	#NUM!	#NUM!	#NUM!	status=LK
tRNA-Ser(UGG,G26A)	YNL282W	POP3	pop3-ph	#NUM!	#NUM!	#NUM!	#NUM!	#NUM!	#NUM!	#NUM!	status=LK
tRNA-Ser(UGG,G26A)	YNL312W	RFA2	rfa2-ph	#NUM!	#NUM!	#NUM!	#NUM!	#NUM!	#NUM!	#NUM!	status=LK
tRNA-Ser(UGG,G26A)	YNL247W	YNL247W	ynl247w-ph	#NUM!	#NUM!	#NUM!	#NUM!	#NUM!	#NUM!	#NUM!	status=LK
tRNA-Ser(UGG,G26A)	YDL164C	CDC9	cdc9-1	#NUM!	#NUM!	#NUM!	#NUM!	#NUM!	#NUM!	#NUM!	status=LK
tRNA-Ser(UGG,G26A)	YNL261W	ORC5	orc5-70	#NUM!	#NUM!	#NUM!	#NUM!	#NUM!	#NUM!	#NUM!	status=LK
tRNA-Ser(UGG,G26A)	YER022W	SRB4	srb4-2	#NUM!	#NUM!	#NUM!	#NUM!	#NUM!	#NUM!	#NUM!	status=LK
tRNA-Ser(UGG,G26A)	YEL055C	POL5	pol5-3	#NUM!	#NUM!	#NUM!	#NUM!	#NUM!	#NUM!	#NUM!	status=LK
tRNA-Ser(UGG,G26A)	YDL145C	COP1	cop1-1	#NUM!	#NUM!	#NUM!	#NUM!	#NUM!	#NUM!	#NUM!	status=LK
tRNA-Ser(UGG,G26A)	YDL126C	CDC48	cdc48-4601	#NUM!	#NUM!	#NUM!	#NUM!	#NUM!	#NUM!	#NUM!	status=LK
tRNA-Ser(UGG,G26A)	YNL222W	SSU72	ssu72-2	#NUM!	#NUM!	#NUM!	#NUM!	#NUM!	#NUM!	#NUM!	status=LK
tRNA-Ser(UGG,G26A)	BLANK	BLANK		0	0	0	0	#NUM!	#NUM!	#NUM!
tRNA-Ser(UGG,G26A)	YDL192W	ARF1		#NUM!	#NUM!	#NUM!	#NUM!	#NUM!	#NUM!	#NUM!	status=LK
tRNA-Ser(UGG,G26A)	YDL147W	RPN5	rpn5-1	#NUM!	#NUM!	#NUM!	#NUM!	#NUM!	#NUM!	#NUM!	status=LK
tRNA-Ser(UGG,G26A)	YDL209C	CWC2	cwc2-1	#NUM!	#NUM!	#NUM!	#NUM!	#NUM!	#NUM!	#NUM!	status=LK
tRNA-Ser(UGG,G26A)	YNL163C	RIA1	ria1-ts	#NUM!	#NUM!	#NUM!	#NUM!	#NUM!	#NUM!	#NUM!	status=LK
tRNA-Ser(UGG,G26A)	YER003C	PMI40	pmi40-ph	#NUM!	#NUM!	#NUM!	#NUM!	#NUM!	#NUM!	#NUM!	status=LK
tRNA-Ser(UGG,G26A)	YER023W	PRO3	pro3-ph	#NUM!	#NUM!	#NUM!	#NUM!	#NUM!	#NUM!	#NUM!	status=LK
tRNA-Ser(UGG,G26A)	YER009W	NTF2	ntf2-ph	#NUM!	#NUM!	#NUM!	#NUM!	#NUM!	#NUM!	#NUM!	status=LK
tRNA-Ser(UGG,G26A)	YNL267W	PIK1	pik1-104	#NUM!	#NUM!	#NUM!	#NUM!	#NUM!	#NUM!	#NUM!	status=LK
tRNA-Ser(UGG,G26A)	YNL267W	PIK1	pik1-139	#NUM!	#NUM!	#NUM!	#NUM!	#NUM!	#NUM!	#NUM!	status=LK
tRNA-Ser(UGG,G26A)	YDL126C	CDC48	cdc48-3	#NUM!	#NUM!	#NUM!	#NUM!	#NUM!	#NUM!	#NUM!	status=LK
tRNA-Ser(UGG,G26A)	YER009W	NTF2	ntf2-h104y	#NUM!	#NUM!	#NUM!	#NUM!	#NUM!	#NUM!	#NUM!	status=LK
tRNA-Ser(UGG,G26A)	YNL287W	SEC21	sec21-1	#NUM!	#NUM!	#NUM!	#NUM!	#NUM!	#NUM!	#NUM!	status=LK
tRNA-Ser(UGG,G26A)	YNL216W	RAP1	rap1-2	#NUM!	#NUM!	#NUM!	#NUM!	#NUM!	#NUM!	#NUM!	status=LK
tRNA-Ser(UGG,G26A)	YNL272C	SEC2	sec2-41	#NUM!	#NUM!	#NUM!	#NUM!	#NUM!	#NUM!	#NUM!	status=LK
tRNA-Ser(UGG,G26A)	YEL002C	WBP1	wbp1-2	#NUM!	#NUM!	#NUM!	#NUM!	#NUM!	#NUM!	#NUM!	status=LK
tRNA-Ser(UGG,G26A)	YEL002C	WBP1	wbp1-1	#NUM!	#NUM!	#NUM!	#NUM!	#NUM!	#NUM!	#NUM!	status=LK
tRNA-Ser(UGG,G26A)	YDL217C	TIM22	tim22-19	#NUM!	#NUM!	#NUM!	#NUM!	#NUM!	#NUM!	#NUM!	status=LK
tRNA-Ser(UGG,G26A)	YEL034W	HYP2	hyp2-1	#NUM!	#NUM!	#NUM!	#NUM!	#NUM!	#NUM!	#NUM!	status=LK
tRNA-Ser(UGG,G26A)	YEL034W	HYP2	hyp2-3	#NUM!	#NUM!	#NUM!	#NUM!	#NUM!	#NUM!	#NUM!	status=LK
tRNA-Ser(UGG,G26A)	YDL140C	RPO21	rpo21-1	#NUM!	#NUM!	#NUM!	#NUM!	#NUM!	#NUM!	#NUM!	status=LK
tRNA-Ser(UGG,G26A)	YDL207W	GLE1	gle1-4	#NUM!	#NUM!	#NUM!	#NUM!	#NUM!	#NUM!	#NUM!	status=LK
tRNA-Ser(UGG,G26A)	BLANK	BLANK		0	0	0	0	#NUM!	#NUM!	#NUM!
tRNA-Ser(UGG,G26A)	YDL213C	NOP6		#NUM!	#NUM!	#NUM!	#NUM!	#NUM!	#NUM!	#NUM!	status=LK
tRNA-Ser(UGG,G26A)	YDL147W	RPN5	rpn5-ph	#NUM!	#NUM!	#NUM!	#NUM!	#NUM!	#NUM!	#NUM!	status=LK
tRNA-Ser(UGG,G26A)	YNL182C	IPI3	ipi3-ph	#NUM!	#NUM!	#NUM!	#NUM!	#NUM!	#NUM!	#NUM!	status=LK
tRNA-Ser(UGG,G26A)	YNL181W	YNL181W	ynl181w-ph	#NUM!	#NUM!	#NUM!	#NUM!	#NUM!	#NUM!	#NUM!	status=LK
tRNA-Ser(UGG,G26A)	YDL193W	NUS1	nus1-ph	#NUM!	#NUM!	#NUM!	#NUM!	#NUM!	#NUM!	#NUM!	status=LK
tRNA-Ser(UGG,G26A)	YDL148C	NOP14	ydl148c-ph	#NUM!	#NUM!	#NUM!	#NUM!	#NUM!	#NUM!	#NUM!	status=LK
tRNA-Ser(UGG,G26A)	YNL263C	YIF1	yif1-td	#NUM!	#NUM!	#NUM!	#NUM!	#NUM!	#NUM!	#NUM!	status=LK
tRNA-Ser(UGG,G26A)	YNL262W	POL2	pol2-12	#NUM!	#NUM!	#NUM!	#NUM!	#NUM!	#NUM!	#NUM!	status=LK
tRNA-Ser(UGG,G26A)	YNL207W	RIO2	rio2-1	#NUM!	#NUM!	#NUM!	#NUM!	#NUM!	#NUM!	#NUM!	status=LK
tRNA-Ser(UGG,G26A)	YER012W	PRE1	pre1-1	#NUM!	#NUM!	#NUM!	#NUM!	#NUM!	#NUM!	#NUM!	status=LK
tRNA-Ser(UGG,G26A)	YDL165W	CDC36	cdc36-16	#NUM!	#NUM!	#NUM!	#NUM!	#NUM!	#NUM!	#NUM!	status=LK
tRNA-Ser(UGG,G26A)	YER008C	SEC3	sec3-2	#NUM!	#NUM!	#NUM!	#NUM!	#NUM!	#NUM!	#NUM!	status=LK
tRNA-Ser(UGG,G26A)	YEL055C	POL5	pol5-1	#NUM!	#NUM!	#NUM!	#NUM!	#NUM!	#NUM!	#NUM!	status=LK
tRNA-Ser(UGG,G26A)	YDL143W	CCT4	cct4-1	#NUM!	#NUM!	#NUM!	#NUM!	#NUM!	#NUM!	#NUM!	status=LK
tRNA-Ser(UGG,G26A)	YEL034W	HYP2	hyp2-1159	#NUM!	#NUM!	#NUM!	#NUM!	#NUM!	#NUM!	#NUM!	status=LK
tRNA-Ser(UGG,G26A)	YEL034W	HYP2	hyp2-2	#NUM!	#NUM!	#NUM!	#NUM!	#NUM!	#NUM!	#NUM!	status=LK
tRNA-Ser(UGG,G26A)	YDL195W	SEC31	sec31-1	#NUM!	#NUM!	#NUM!	#NUM!	#NUM!	#NUM!	#NUM!	status=LK
tRNA-Ser(UGG,G26A)	YDL220C	CDC13	cdc13-1	#NUM!	#NUM!	#NUM!	#NUM!	#NUM!	#NUM!	#NUM!	status=LK
tRNA-Ser(UGG,G26A)	YDL207W	GLE1	gle1-2	#NUM!	#NUM!	#NUM!	#NUM!	#NUM!	#NUM!	#NUM!	status=LK
tRNA-Ser(UGG,G26A)	YDL132W	CDC53	cdc53-1	#NUM!	#NUM!	#NUM!	#NUM!	#NUM!	#NUM!	#NUM!	status=LK
tRNA-Ser(UGG,G26A)	BLANK	BLANK		0	0	0	0	#NUM!	#NUM!	#NUM!
tRNA-Ser(UGG,G26A)	YNL163C	RIA1	ria1-ts	#NUM!	#NUM!	#NUM!	#NUM!	#NUM!	#NUM!	#NUM!	status=LK
tRNA-Ser(UGG,G26A)	YNL232W	CSL4	csl4-ph	#NUM!	#NUM!	#NUM!	#NUM!	#NUM!	#NUM!	#NUM!	status=LK
tRNA-Ser(UGG,G26A)	YDL208W	NHP2	nhp2-ph	#NUM!	#NUM!	#NUM!	#NUM!	#NUM!	#NUM!	#NUM!	status=LK
tRNA-Ser(UGG,G26A)	YNL189W	SRP1	srp1-ph	#NUM!	#NUM!	#NUM!	#NUM!	#NUM!	#NUM!	#NUM!	status=LK
tRNA-Ser(UGG,G26A)	YDL126C	CDC48	cdc48-9	#NUM!	#NUM!	#NUM!	#NUM!	#NUM!	#NUM!	#NUM!	status=LK
tRNA-Ser(UGG,G26A)	YDL126C	CDC48	cdc48-2	#NUM!	#NUM!	#NUM!	#NUM!	#NUM!	#NUM!	#NUM!	status=LK
tRNA-Ser(UGG,G26A)	YER013W	PRP22	prp22-1	#NUM!	#NUM!	#NUM!	#NUM!	#NUM!	#NUM!	#NUM!	status=LK
tRNA-Ser(UGG,G26A)	YNL258C	DSL1	dsl1-dc30	#NUM!	#NUM!	#NUM!	#NUM!	#NUM!	#NUM!	#NUM!	status=LK
tRNA-Ser(UGG,G26A)	YER018C	SPC25	spc25-1	#NUM!	#NUM!	#NUM!	#NUM!	#NUM!	#NUM!	#NUM!	status=LK
tRNA-Ser(UGG,G26A)	YEL019C	MMS21	mms21-1	#NUM!	#NUM!	#NUM!	#NUM!	#NUM!	#NUM!	#NUM!	status=LK
tRNA-Ser(UGG,G26A)	YNL216W	RAP1	rap1-1	#NUM!	#NUM!	#NUM!	#NUM!	#NUM!	#NUM!	#NUM!	status=LK
tRNA-Ser(UGG,G26A)	YEL055C	POL5	pol5-2	#NUM!	#NUM!	#NUM!	#NUM!	#NUM!	#NUM!	#NUM!	status=LK
tRNA-Ser(UGG,G26A)	YER006W	NUG1	nug1-2	#NUM!	#NUM!	#NUM!	#NUM!	#NUM!	#NUM!	#NUM!	status=LK
tRNA-Ser(UGG,G26A)	YEL026W	SNU13	snu13-l67w	#NUM!	#NUM!	#NUM!	#NUM!	#NUM!	#NUM!	#NUM!	status=LK
tRNA-Ser(UGG,G26A)	YDL126C	CDC48	cdc48-1	#NUM!	#NUM!	#NUM!	#NUM!	#NUM!	#NUM!	#NUM!	status=LK
tRNA-Ser(UGG,G26A)	YDL132W	CDC53	cdc53-1	#NUM!	#NUM!	#NUM!	#NUM!	#NUM!	#NUM!	#NUM!	status=LK
tRNA-Ser(UGG,G26A)	YER038C	KRE29	kre29-ts2	#NUM!	#NUM!	#NUM!	#NUM!	#NUM!	#NUM!	#NUM!	status=LK
tRNA-Ser(UGG,G26A)	BLANK	BLANK		0	0	0	0	#NUM!	#NUM!	#NUM!
